# Supplementary material for: A Multi-Omics Analysis of Recombinant Protein Production in Hek293 Cells
Source: PLoS One. 2012 Aug 24;7(8):e43394. doi: 10.1371/journal.pone.0043394 (PMC3427347; doi:10.1371/journal.pone.0043394)
Supplement: Table S3 — Mean intracellular metabolite concentrations in producer and non-producer cultures at time points 1–4. HPLC measurements are in fmol/cell. LC-MS/MS measurements are relative concentrations based on normalized peak areas. N = 9 except for time point 4 in producer cultures where n = 6. SE = standard error. (XLSX) [file pone.0043394.s003.xlsx]

## Sheet: Sheet1
	Producer								Non-producer
	Time point 1		Time point 2		Time point 3		Time point 4		Time point 1		Time point 2		Time point 3		Time point 4
	Mean	SE	Mean	SE	Mean	SE	Mean	SE	Mean	SE	Mean	SE	Mean	SE	Mean	SE
HPLC
NAD	0.686799	0.0245901	0.690189	0.0274714	0.720616	0.0159934	0.794262	0.0415209	0.701645	0.0315253	0.740304	0.0227307	0.772584	0.0432238	0.858173	0.0472509
AMP	0.0964475	0.00723239	0.0765821	0.00441693	0.0773699	0.00646666	0.0828441	0.0126509	0.0567581	0.008574	0.0402917	0.00236762	0.0518353	0.00542186	0.0387548	0.00630591
GDP	0.164359	0.00865212	0.152092	0.00712812	0.149606	0.00622755	0.1555	0.0148897	0.14119	0.00735369	0.129257	0.00542173	0.142529	0.00540202	0.142235	0.00584351
NADP	0.0873441	0.0076358	0.0811005	0.00425214	0.074047	0.00444284	0.0736687	0.00505729	0.0922522	0.0032058	0.0856672	0.00288843	0.0883937	0.00458906	0.088914	0.00374281
CTP	0.76248	0.0315728	0.751261	0.0329198	0.757036	0.0134731	0.745575	0.032951	0.876182	0.0447001	0.885473	0.041203	0.902347	0.0209391	0.915468	0.025125
UDP-GlcA	0.0398511	0.00309731	0.0404101	0.0030141	0.0370775	0.00198473	0.0335167	0.00228739	0.0898633	0.00837948	0.0939986	0.00501544	0.0894167	0.0083305	0.0864958	0.00277079
ADP	0.837564	0.03006	0.755717	0.030757	0.775794	0.0280191	0.812797	0.0738973	0.871753	0.0328926	0.89408	0.0310384	0.963292	0.0339688	0.975386	0.037424
UTP	1.78684	0.0534609	1.71051	0.0769611	1.68511	0.0317682	1.52002	0.0734428	1.91292	0.0889134	1.90369	0.0933194	1.94239	0.0436433	1.91605	0.0683367
GTP	1.28849	0.0555993	1.29851	0.0666277	1.34764	0.0266586	1.39741	0.08379	1.50265	0.0754729	1.59252	0.0479338	1.56934	0.0637454	1.61882	0.0442996
ATP	5.1411	0.157115	5.13989	0.219411	5.254	0.0982014	5.51411	0.281909	5.92957	0.34453	6.37285	0.225673	6.47169	0.240226	6.75165	0.17726
ASP	1.92818	0.0983561	1.83242	0.131853	1.80788	0.156901	2.09078	0.216798	1.7287	0.0886178	1.73299	0.0854688	1.88889	0.106485	2.13146	0.0597582
GLU	30.0059	0.975421	28.1428	1.64612	29.1258	2.58322	31.8761	3.49213	31.9927	1.15888	31.5864	0.820236	35.2019	1.27343	36.6545	1.42918
ASN	1.12258	0.0333774	0.735776	0.103606	0.627021	0.0504504	0.412759	0.0501333	1.23162	0.0398561	0.843481	0.0335739	0.670707	0.0307045	0.444183	0.0235671
SER	28.757	1.00401	24.9497	0.897501	23.1044	1.10869	19.7113	0.89605	26.9868	1.00517	23.6392	0.815267	23.3845	1.01774	20.9345	0.607369
GLN	8.00012	0.326899	8.15165	0.654359	8.7591	1.00999	10.7293	1.80758	10.1784	0.562331	11.7343	0.52684	13.7205	0.630002	18.6768	1.11151
HIS	0.831636	0.0214946	0.738591	0.0262254	0.676492	0.0340247	0.524392	0.0226645	0.777411	0.0205445	0.702157	0.0131946	0.673368	0.0213635	0.494755	0.0168631
GLY	14.4617	0.293362	12.6896	0.728187	11.9766	0.579757	12.0358	0.637927	14.1628	0.442047	12.1849	0.258734	12.4683	0.485542	14.8866	0.840977
THR	7.85872	0.257793	7.0029	0.239462	6.63276	0.302636	6.06255	0.258555	7.45561	0.241999	6.7283	0.191077	6.8603	0.263424	6.71278	0.190263
ARG	2.23353	0.0628131	2.00378	0.0524144	1.9713	0.100417	1.95283	0.0808794	2.36186	0.0508801	2.22989	0.0305158	2.30803	0.0655734	2.3478	0.0743514
ALA	9.96016	0.384964	13.187	1.00155	16.379	1.61647	27.0634	3.00054	11.2766	0.591321	16.0042	0.517743	21.4417	0.76555	37.8843	1.66893
TYR	1.31617	0.029306	1.14985	0.0412765	1.0553	0.0524921	0.798994	0.0339515	1.49562	0.0348676	1.30504	0.0193864	1.2366	0.0315658	0.867844	0.0294245
VAL	4.32735	0.12254	4.15608	0.152656	4.09983	0.227899	3.95953	0.185481	4.62291	0.11932	4.54451	0.0777927	4.75501	0.14181	4.5257	0.148991
MET	3.64552	0.105709	3.3868	0.114855	3.26501	0.157701	3.02584	0.128049	3.77875	0.106025	3.52647	0.0660886	3.5868	0.113906	3.27332	0.0935151
TRP	0.719775	0.0125726	0.68558	0.0283827	0.68047	0.0366599	0.626372	0.0249864	0.797896	0.0186809	0.77909	0.0149011	0.797081	0.0214814	0.687188	0.0236045
PHE	2.27988	0.0392645	2.09909	0.0818064	1.99515	0.0945285	1.77092	0.0676016	2.41499	0.0579131	2.23715	0.0345983	2.23275	0.0612983	1.84287	0.0579925
ILE	4.4907	0.0887054	4.3149	0.170487	4.25642	0.209061	4.13767	0.182434	4.77787	0.118368	4.64028	0.0779398	4.81737	0.138371	4.48451	0.154078
ORN	0.125998	0.0632365	0.28221	0.0255504	0.301518	0.0063285	0.369361	0.0145467	0.109786	0.054922	0.287633	0.0124559	0.329859	0.0131527	0.417628	0.0228523
LEU	7.28463	0.186808	6.81397	0.253285	6.60728	0.344611	6.22218	0.279097	7.69967	0.199314	7.28522	0.125092	7.45776	0.21469	6.75361	0.228678
LYS	1.20156	0.042816	1.10723	0.0266762	1.08918	0.0572075	1.04865	0.0451934	1.23171	0.0261096	1.18308	0.0186828	1.21592	0.0375435	1.22028	0.0450937
PRO	5.58264	0.302917	5.93137	0.372321	6.7273	0.147839	8.25803	0.544688	6.12625	0.194115	8.81428	0.331077	8.66207	0.404885	9.87907	0.421955
LC-MS/MS
LAC	0.963283	0.0404979	0.915074	0.0470919	0.871863	0.0443523	0.876424	0.0950848	1.08392	0.0461658	1.00521	0.0388835	1.01458	0.0391667	1.12384	0.0326115
ACO	1.31988	0.0278122	0.700241	0.16529	0.346987	0.0856705	0.968146	0.0541561	1.36532	0.0546376	0.700284	0.161721	0.533041	0.124354	0.987459	0.0173623
ISO	0.658257	0.0486353	0.806204	0.208575	0.365658	0.158086	2.05517	0.193336	0.99623	0.0921119	0.800902	0.226117	0.735898	0.246623	2.40375	0.0541879
CIT	0.786735	0.0560913	0.990482	0.235385	0.683491	0.16835	2.48486	0.201933	1.20415	0.11056	1.10081	0.242025	1.4146	0.222729	2.77826	0.0668923
FUM	1.16635	0.0221016	0.959114	0.0608739	0.805095	0.0390444	0.874377	0.0586643	1.29481	0.0433121	1.07839	0.0390828	1.02127	0.0387483	0.916181	0.0283602
SUC	1.73596	0.0664597	1.08953	0.0595419	0.804221	0.0503372	0.837468	0.0584264	1.8313	0.0894909	1.06279	0.0658973	0.870311	0.0408659	0.868332	0.0311965
OAA	0.855892	0.0441222	1.20989	0.200515	1.34906	0.111085	0.821853	0.0909185	0.75162	0.0390726	1.34129	0.20449	1.51883	0.191808	0.75115	0.0686012
MAL	1.22046	0.0251567	0.991353	0.0470792	0.838701	0.0267209	0.827642	0.0617175	1.35389	0.0446293	1.06142	0.0284725	1.01123	0.0258431	0.878561	0.0262517
KGA	1.56419	0.0554911	1.00621	0.100889	0.757775	0.0610496	0.893256	0.0692791	1.69101	0.0533058	1.13566	0.0938526	0.966071	0.0612069	0.881335	0.0352705
PYR	1.10352	0.0577696	0.959759	0.0923397	0.774025	0.066986	1.37932	0.149484	1.05641	0.0265016	0.872994	0.0750618	0.876048	0.0579874	1.1779	0.0548678
PEP	1.08081	0.0658251	0.909999	0.0909742	0.806137	0.0530504	1.18686	0.0883576	1.04079	0.100727	0.908742	0.0722178	1.0019	0.0544104	1.17023	0.054939
GA3P	1.36616	0.152849	1.19303	0.117714	0.99554	0.132412	0.411526	0.104692	1.54444	0.0667136	0.86135	0.0893211	0.635583	0.059686	0.42503	0.0783806
DHAP	1.74779	0.0907229	1.12239	0.0901711	0.76621	0.0436984	0.854626	0.0706292	1.91999	0.0438945	1.2057	0.125424	0.981162	0.0626638	0.863235	0.0204904
3PG and 2PG	0.276786	0.0316524	0.857119	0.156067	1.28082	0.104266	1.1823	0.120946	0.259865	0.0344699	1.14138	0.216426	1.70685	0.215361	1.36517	0.10998
G1P	1.15802	0.0836348	1.16121	0.117376	1.04121	0.0976117	0.676396	0.103555	1.26427	0.0988091	0.914715	0.117083	0.826004	0.099826	0.65758	0.0617155
G6P	1.34024	0.135229	1.01798	0.0718174	0.989416	0.062472	1.05065	0.183827	1.35093	0.124528	0.923101	0.126401	1.02616	0.067167	0.831318	0.0739073
F6P	3.40829	0.306968	1.67473	0.404486	0.688699	0.151664	1.55766	0.297717	3.33495	0.279331	1.52109	0.37404	0.812688	0.240453	0.78151	0.098932
F16DP	0.304687	0.0585086	0.652715	0.112196	0.820997	0.0776573	0.947905	0.219201	0.710631	0.131686	2.01521	0.244502	2.79138	0.264138	1.61757	0.177315
R5P	1.3889	0.215991	1.30604	0.102639	1.05926	0.16132	0.305688	0.133782	1.30127	0.0538582	0.913458	0.154222	0.60768	0.083932	0.374888	0.0679106
RL5P	1.14964	0.0979285	0.742318	0.167506	0.453554	0.0532611	1.43514	0.338108	1.35982	0.128073	0.987876	0.230441	1.0264	0.205621	1.31692	0.136401
X5P	1.71204	0.159926	1.05166	0.201183	0.738257	0.134197	1.48075	0.450959	1.54886	0.17441	1.0668	0.169958	0.856606	0.0825924	1.52396	0.243855
UDPG	1.27681	0.0470062	0.958247	0.0747741	0.783284	0.0481129	0.898133	0.0732595	1.3496	0.066814	1.03048	0.0673514	0.975945	0.0430991	0.958258	0.0266405
