# Supplementary material for: A Multi-Omics Analysis of Recombinant Protein Production in Hek293 Cells
Source: PLoS One. 2012 Aug 24;7(8):e43394. doi: 10.1371/journal.pone.0043394 (PMC3427347; doi:10.1371/journal.pone.0043394)
Supplement: Table S4 — List of differentially regulated genes identified using Significance Analysis of Microarrays (SAM) using a delta value of 0.7 and a false discovery rate (FDR) of 5.17. A positive fold change (red text) means that the corresponding gene was more abundant in non-producer cultures. A negative fold change (green text) means that the gene was more abundant in producer cultures. (XLSX) [file pone.0043394.s004.xlsx]

## Sheet: Sheet1
Gene ID	Fold Change	q-value(%)	Gene name
ILMN_3266606	23.5904	0	PREDICTED: Homo sapiens fatty acid binding protein 5-like 2 (FABP5L2), mRNA.
ILMN_2146761	6.31184	0	Homo sapiens fatty acid binding protein 5 (psoriasis-associated) (FABP5), mRNA.
ILMN_1779852	5.0337	0	PREDICTED: Homo sapiens similar to Fatty acid-binding protein, epidermal (E-FABP) (Psoriasis-associated fatty acid-binding protein homolog) (PA-FABP) (LOC387934), mRNA.
ILMN_3178258	6.49529	0	PREDICTED: Homo sapiens fatty acid binding protein 5-like 2 (FABP5L2), mRNA.
ILMN_1737604	4.38563	0	Homo sapiens hypothetical protein FLJ10986 (FLJ10986), mRNA.
ILMN_1696302	5.91878	0	Homo sapiens fatty acid binding protein 5 (psoriasis-associated) (FABP5), mRNA.
ILMN_3210741	4.968	0	PREDICTED: Homo sapiens hypothetical LOC642956 (LOC642956), mRNA.
ILMN_1786470	2.945	0	Homo sapiens chromosome 1 open reading frame 74 (C1orf74), mRNA.
ILMN_1701869	2.44524	0	Homo sapiens F-box protein 22 (FBXO22), transcript variant 1, mRNA.
ILMN_1726460	2.63363	0	Homo sapiens ribosomal protein L14 (RPL14), transcript variant 1, mRNA.
ILMN_1792489	2.22197	0	Homo sapiens actin related protein 2/3 complex, subunit 2, 34kDa (ARPC2), transcript variant 2, mRNA.
ILMN_1680453	2.27905	0	Homo sapiens integral membrane protein 2C (ITM2C), transcript variant 2, mRNA.
ILMN_2234697	2.91734	0	Homo sapiens brain expressed, X-linked 1 (BEX1), mRNA.
ILMN_1736015	2.15899	0	Homo sapiens PHD finger protein 17 (PHF17), transcript variant S, mRNA.
ILMN_1792990	2.00367	0	Homo sapiens zinc finger protein 202 (ZNF202), mRNA.
ILMN_1709634	1.72945	0	Homo sapiens carboxymethylenebutenolidase homolog (Pseudomonas) (CMBL), mRNA.
ILMN_1661490	2.64177	0	Homo sapiens prefoldin subunit 6 (PFDN6), mRNA.
ILMN_1746241	2.73551	0	Homo sapiens succinate dehydrogenase complex, subunit C, integral membrane protein, 15kDa (SDHC), nuclear gene encoding mitochondrial protein, mRNA.
ILMN_1663640	1.91661	0	Homo sapiens monoamine oxidase A (MAOA), nuclear gene encoding mitochondrial protein, mRNA.
ILMN_3249032	1.87722	0	Homo sapiens epithelial cell adhesion molecule (EPCAM), mRNA.
ILMN_1665871	1.84542	0	Homo sapiens angel homolog 1 (Drosophila) (ANGEL1), mRNA.
ILMN_1724832	2.01524	0	Homo sapiens ovo-like 2 (Drosophila) (OVOL2), mRNA.
ILMN_2160210	1.90009	0	Homo sapiens tumor-associated calcium signal transducer 1 (TACSTD1), mRNA.
ILMN_1765796	1.84444	0	Homo sapiens enolase 2 (gamma, neuronal) (ENO2), mRNA.
ILMN_1813544	1.67247	0	Homo sapiens 3-oxoacid CoA transferase 1 (OXCT1), nuclear gene encoding mitochondrial protein, mRNA.
ILMN_1719205	1.89147	0	Homo sapiens fibrillarin (FBL), mRNA.
ILMN_1734190	1.92191	0	Homo sapiens transcription elongation factor A (SII)-like 3 (TCEAL3), transcript variant 1, mRNA.
ILMN_2412927	1.70658	0	Homo sapiens GDP-mannose pyrophosphorylase B (GMPPB), transcript variant 2, mRNA.
ILMN_1749478	1.8729	0	Homo sapiens transcription elongation factor A (SII)-like 3 (TCEAL3), transcript variant 2, mRNA.
ILMN_1788192	1.77099	0	Homo sapiens armadillo repeat containing, X-linked 1 (ARMCX1), mRNA.
ILMN_1804328	1.56656	0	Homo sapiens WW domain containing E3 ubiquitin protein ligase 1 (WWP1), mRNA.
ILMN_3239548	1.68502	0	PREDICTED: Homo sapiens hypothetical protein LOC100132740 (LOC100132740), mRNA.
ILMN_1662065	1.78175	0	Homo sapiens WD repeat domain 92 (WDR92), mRNA.
ILMN_1748538	1.56675	0	Homo sapiens aldehyde dehydrogenase 1 family, member A2 (ALDH1A2), transcript variant 3, mRNA.
ILMN_1753468	1.68266	0	Homo sapiens CD63 molecule (CD63), transcript variant 2, mRNA.
ILMN_1662795	1.53978	0	Homo sapiens carbonic anhydrase II (CA2), mRNA.
ILMN_2160209	1.63533	0	Homo sapiens tumor-associated calcium signal transducer 1 (TACSTD1), mRNA.
ILMN_2381841	1.53055	0	Homo sapiens DEAD (Asp-Glu-Ala-As) box polypeptide 19B (DDX19B), transcript variant 2, mRNA.
ILMN_1783185	1.45006	0	Homo sapiens SRY (sex determining region Y)-box 21 (SOX21), mRNA.
ILMN_1770653	1.59838	0	Homo sapiens mal, T-cell differentiation protein 2 (MAL2), mRNA.
ILMN_1795991	1.49176	0	Homo sapiens chromosome 22 open reading frame 28 (C22orf28), mRNA.
ILMN_2199439	1.49272	0	Homo sapiens carbonic anhydrase II (CA2), mRNA.
ILMN_1734176	1.82686	0	Homo sapiens glycoprotein hormones, alpha polypeptide (CGA), mRNA.
ILMN_1690223	1.4609	0	Homo sapiens contactin associated protein-like 2 (CNTNAP2), mRNA.
ILMN_2103841	1.48948	0	Homo sapiens aryl hydrocarbon receptor interacting protein (AIP), mRNA.
ILMN_3287266	1.46304	0	PREDICTED: Homo sapiens misc_RNA (LOC100133328), miscRNA.
ILMN_1655225	1.49546	0	Homo sapiens chromosome 19 open reading frame 25 (C19orf25), mRNA.
ILMN_1747903	1.52624	0	Homo sapiens DnaJ (Hsp40) homolog, subfamily C, member 11 (DNAJC11), mRNA.
ILMN_1741491	1.73539	0	Homo sapiens zinc finger, HIT type 1 (ZNHIT1), mRNA.
ILMN_1671971	1.56137	0	PREDICTED: Homo sapiens hypothetical LOC644743 (LOC644743), mRNA.
ILMN_2383707	1.55378	0	Homo sapiens aldehyde dehydrogenase 1 family, member A2 (ALDH1A2), transcript variant 2, mRNA.
ILMN_1772124	1.4745	0	Homo sapiens attractin (ATRN), transcript variant 1, mRNA.
ILMN_1674394	1.40437	0	Homo sapiens chromosome 20 open reading frame 3 (C20orf3), mRNA.
ILMN_1671568	1.44814	0	Homo sapiens enoyl Coenzyme A hydratase domain containing 2 (ECHDC2), mRNA.
ILMN_1665235	1.61815	0	Homo sapiens cartilage associated protein (CRTAP), mRNA.
ILMN_3288529	1.89215	0	PREDICTED: Homo sapiens misc_RNA (LOC645630), miscRNA.
ILMN_3239531	1.39593	0	Homo sapiens chromosome 4 open reading frame 48 (C4orf48), mRNA.
ILMN_2138765	1.45297	0	Homo sapiens perilipin 2 (PLIN2), mRNA.
ILMN_3304887	1.73721	0	PREDICTED: Homo sapiens similar to Heterogeneous nuclear ribonucleoprotein A1 (Helix-destabilizing protein) (Single-strand RNA-binding protein) (hnRNP core protein A1) (HDP) (LOC729423), mRNA.
ILMN_1743753	1.43019	0	Homo sapiens intraflagellar transport 81 homolog (Chlamydomonas) (IFT81), transcript variant 1, mRNA.
ILMN_1671809	1.39814	0	Homo sapiens dual specificity phosphatase 22 (DUSP22), mRNA.
ILMN_1724052	1.48607	0	PREDICTED: Homo sapiens similar to Zinc finger protein 418 (LOC730051), mRNA.
ILMN_2184184	1.4906	0	Homo sapiens annexin A1 (ANXA1), mRNA.
ILMN_1786658	1.32378	0	Homo sapiens bolA homolog 3 (E. coli) (BOLA3), transcript variant 2, mRNA.
ILMN_2091792	1.50996	0	Homo sapiens ectonucleoside triphosphate diphosphohydrolase 6 (putative function) (ENTPD6), mRNA.
ILMN_2215640	1.61038	0	Homo sapiens tubulin, alpha 3d (TUBA3D), mRNA.
ILMN_2169025	1.49402	0	Homo sapiens Josephin domain containing 2 (JOSD2), mRNA.
ILMN_2330584	1.48523	0	Homo sapiens DEAD (Asp-Glu-Ala-As) box polypeptide 19B (DDX19B), transcript variant 3, mRNA.
ILMN_3245559	1.28663	0	Homo sapiens cyclin-dependent kinase 2 associated protein 1 (CDK2AP1), mRNA.
ILMN_1762281	1.32482	0	Homo sapiens dynactin 3 (p22) (DCTN3), transcript variant 1, mRNA.
ILMN_1810797	1.39784	0	Homo sapiens WAS protein family, member 3 (WASF3), mRNA.
ILMN_2282959	1.37609	0	Homo sapiens DNA replication helicase 2 homolog (yeast) (DNA2), mRNA.
ILMN_1653443	1.58505	0	Homo sapiens cyclin-dependent kinase 2 (CDK2), transcript variant 1, mRNA.
ILMN_3297996	1.3899	0	PREDICTED: Homo sapiens misc_RNA (LOC728732), miscRNA.
ILMN_1770940	1.35796	0	Homo sapiens cadherin 1, type 1, E-cadherin (epithelial) (CDH1), mRNA.
ILMN_1718932	1.345	0	Homo sapiens 5-methyltetrahydrofolate-homocysteine methyltransferase reductase (MTRR), transcript variant 2, mRNA.
ILMN_1713454	1.34845	0	Homo sapiens zinc finger protein 671 (ZNF671), mRNA.
ILMN_2077886	1.36268	0	Homo sapiens chromosome 1 open reading frame 109 (C1orf109), mRNA.
ILMN_2387952	1.41098	0	Homo sapiens family with sequence similarity 134, member B (FAM134B), transcript variant 1, mRNA.
ILMN_1733366	1.37407	0	Homo sapiens microtubule associated serine/threonine kinase 1 (MAST1), mRNA.
ILMN_1702738	1.38323	0	Homo sapiens kinesin light chain 3 (KLC3), transcript variant 1, mRNA.
ILMN_1760714	1.31729	0	Homo sapiens ribosomal protein S3 (RPS3), mRNA.
ILMN_1760247	1.37273	0	Homo sapiens CD70 molecule (CD70), mRNA.
ILMN_2364131	1.36013	0	Homo sapiens tocopherol (alpha) transfer protein-like (TTPAL), transcript variant 1, mRNA.
ILMN_1681780	1.34386	0	Homo sapiens mohawk homeobox (MKX), mRNA.
ILMN_1802096	1.4166	0	Homo sapiens ankyrin repeat and BTB (POZ) domain containing 1 (ABTB1), transcript variant 1, mRNA.
ILMN_3234513	1.32926	0	PREDICTED: Homo sapiens hypothetical LOC728416 (LOC728416), mRNA.
ILMN_1800659	1.31194	0	Homo sapiens phosphoglucomutase 1 (PGM1), mRNA.
ILMN_1692956	1.50365	0	PREDICTED: Homo sapiens similar to 60S acidic ribosomal protein P2 (LOC643949), mRNA.
ILMN_2052163	1.33988	0	Homo sapiens Yip1 domain family, member 1 (YIPF1), mRNA.
ILMN_3248882	1.37595	0	Homo sapiens KIAA0114 (KIAA0114), non-coding RNA.
ILMN_1720838	1.43609	0	Homo sapiens 2,4-dienoyl CoA reductase 1, mitochondrial (DECR1), nuclear gene encoding mitochondrial protein, mRNA.
ILMN_3292224	1.35196	0	PREDICTED: Homo sapiens misc_RNA (LOC100131609), miscRNA.
ILMN_1802053	1.48986	0	Homo sapiens zinc finger protein 91 (ZNF91), mRNA.
ILMN_2218935	1.37187	0	Homo sapiens G protein-coupled receptor 37 (endothelin receptor type B-like) (GPR37), mRNA.
ILMN_2344971	1.39011	0	Homo sapiens forkhead box M1 (FOXM1), transcript variant 2, mRNA.
ILMN_1715188	1.43426	0	Homo sapiens ubiquitin specific peptidase 8 (USP8), mRNA.
ILMN_1763491	1.38358	0	Homo sapiens creatine kinase, mitochondrial 1B (CKMT1B), nuclear gene encoding mitochondrial protein, mRNA.
ILMN_1715476	1.39559	0	PREDICTED: Homo sapiens similar to creatine kinase, mitochondrial 1B precursor (LOC649970), mRNA.
ILMN_1679450	1.5304	0	PREDICTED: Homo sapiens similar to Heterogeneous nuclear ribonucleoprotein A1 (Helix-destabilizing protein) (Single-strand RNA-binding protein) (hnRNP core protein A1) (HDP) (LOC730746), mRNA.
ILMN_1727142	1.37778	0	Homo sapiens inhibitor of kappa light polypeptide gene enhancer in B-cells, kinase beta (IKBKB), mRNA.
ILMN_1712046	1.34566	0	Homo sapiens carboxypeptidase X (M14 family), member 1 (CPXM1), mRNA.
ILMN_2176592	1.44646	0	Homo sapiens butyrylcholinesterase (BCHE), mRNA.
ILMN_1736700	1.65445	0	Homo sapiens aldolase A, fructose-bisphosphate (ALDOA), transcript variant 2, mRNA.
ILMN_2343010	1.2844	0	Homo sapiens bolA homolog 3 (E. coli) (BOLA3), transcript variant 1, mRNA.
ILMN_1740234	1.39713	0	Homo sapiens glutathione S-transferase omega 2 (GSTO2), mRNA.
ILMN_1658289	1.29214	0	Homo sapiens WD repeat domain 54 (WDR54), mRNA.
ILMN_2410772	1.32317	0	Homo sapiens kelch-like ECH-associated protein 1 (KEAP1), transcript variant 2, mRNA.
ILMN_2375599	1.37878	0	Homo sapiens ribonuclease/angiogenin inhibitor 1 (RNH1), transcript variant 4, mRNA.
ILMN_3241692	1.33717	0	PREDICTED: Homo sapiens hypothetical protein LOC100129668 (LOC100129668), mRNA.
ILMN_1685005	1.22219	0	Homo sapiens tumor necrosis factor receptor superfamily, member 1A (TNFRSF1A), mRNA.
ILMN_2390162	1.26209	0	Homo sapiens PHD finger protein 11 (PHF11), transcript variant 1, mRNA.
ILMN_1691926	1.3499	0	Homo sapiens hydroxyacyl-Coenzyme A dehydrogenase, type II (HADH2), transcript variant 1, mRNA.
ILMN_1786759	1.40664	0	Homo sapiens chromosome 11 open reading frame 10 (C11orf10), mRNA.
ILMN_2341467	1.2913	0	Homo sapiens presenilin associated, rhomboid-like (PARL), nuclear gene encoding mitochondrial protein, transcript variant 1, mRNA.
ILMN_1723678	1.31714	0	Homo sapiens peripherin (PRPH), mRNA.
ILMN_1687501	1.29884	0	Homo sapiens monooxygenase, DBH-like 1 (MOXD1), transcript variant 2, mRNA.
ILMN_2059689	1.31366	0	Homo sapiens transmembrane protein 54 (TMEM54), mRNA.
ILMN_1689446	1.32	0	Homo sapiens eukaryotic translation initiation factor 3, subunit G (EIF3G), mRNA.
ILMN_1757914	1.25438	0	Homo sapiens chromosome 19 open reading frame 56 (C19orf56), mRNA.
ILMN_1685641	1.42444	0	Homo sapiens butyrylcholinesterase (BCHE), mRNA.
ILMN_1800512	1.5461	0	Homo sapiens heme oxygenase (decycling) 1 (HMOX1), mRNA.
ILMN_2083946	1.36707	0	Homo sapiens transforming growth factor, alpha (TGFA), mRNA.
ILMN_1814917	1.27073	0	Homo sapiens transducin-like enhancer of split 2 (E(sp1) homolog, Drosophila) (TLE2), mRNA.
ILMN_1667213	1.28266	0	Homo sapiens DNA fragmentation factor, 45kDa, alpha polypeptide (DFFA), transcript variant 2, mRNA.
ILMN_1698100	1.2599	0	Homo sapiens annexin A2 pseudogene 1 (ANXA2P1) on chromosome 4.
ILMN_1764690	1.35265	0	Homo sapiens neurotensin (NTS), mRNA.
ILMN_1706273	1.28185	0	Homo sapiens HCCA2 protein (HCCA2), mRNA.
ILMN_1810875	1.39741	0	Homo sapiens synaptogyrin 1 (SYNGR1), transcript variant 1a, mRNA.
ILMN_2355971	1.36557	0	Homo sapiens hydroxysteroid (17-beta) dehydrogenase 10 (HSD17B10), nuclear gene encoding mitochondrial protein, transcript variant 1, mRNA.
ILMN_1776047	1.37682	0	PREDICTED: Homo sapiens similar to Heat shock protein HSP 90-beta (HSP 84) (Tumor-specific transplantation 84 kDa antigen) (TSTA) (LOC646197), mRNA.
ILMN_3283449	1.27953	0	PREDICTED: Homo sapiens misc_RNA (LOC440991), miscRNA.
ILMN_1656300	1.2714	0	Homo sapiens GDNF family receptor alpha 2 (GFRA2), transcript variant 1, mRNA.
ILMN_1795778	1.32302	0	Homo sapiens prolyl 4-hydroxylase, alpha polypeptide II (P4HA2), transcript variant 2, mRNA.
ILMN_1685608	1.36414	0	Homo sapiens neuronal pentraxin II (NPTX2), mRNA.
ILMN_1795400	1.41743	0	Homo sapiens tubulin folding cofactor D (TBCD), mRNA.
ILMN_2339627	1.3355	0	Homo sapiens coatomer protein complex, subunit epsilon (COPE), transcript variant 3, mRNA.
ILMN_2380801	1.28203	0	Homo sapiens FYN oncogene related to SRC, FGR, YES (FYN), transcript variant 3, mRNA.
ILMN_2175114	1.4039	0	Homo sapiens potassium voltage-gated channel, delayed-rectifier, subfamily S, member 3 (KCNS3), mRNA.
ILMN_2382829	1.32671	0	Homo sapiens peroxiredoxin 2 (PRDX2), nuclear gene encoding mitochondrial protein, transcript variant 3, mRNA.
ILMN_1697812	1.25999	0	Homo sapiens homeobox HB9 (HLXB9), mRNA.
ILMN_2079004	1.23592	0	Homo sapiens malate dehydrogenase 2, NAD (mitochondrial) (MDH2), nuclear gene encoding mitochondrial protein, mRNA.
ILMN_1729117	1.28406	0	Homo sapiens collagen, type V, alpha 2 (COL5A2), mRNA.
ILMN_1687220	1.27694	0	Homo sapiens doublesex and mab-3 related transcription factor 3 (DMRT3), mRNA.
ILMN_1773819	1.31788	0	PREDICTED: Homo sapiens similar to Trimethyllysine dioxygenase, mitochondrial precursor (Epsilon-trimethyllysine 2-oxoglutarate dioxygenase) (TML-alpha-ketoglutarate dioxygenase) (TML hydroxylase) (TML dioxygenase) (TMLD), transcript variant 2 (LOC648605), mRNA.
ILMN_3225300	1.27936	0	PREDICTED: Homo sapiens misc_RNA (LOC728532), miscRNA.
ILMN_1791147	1.25922	0	Homo sapiens yippee-like 3 (Drosophila) (YPEL3), transcript variant 1, mRNA.
ILMN_3233179	1.36838	0	PREDICTED: Homo sapiens similar to heparan sulfate 6-O-sulfotransferase 1 (LOC728969), mRNA.
ILMN_1796589	1.24838	0	Homo sapiens thyroid hormone receptor interactor 13 (TRIP13), mRNA.
ILMN_1659688	1.34991	0	Homo sapiens lectin, galactoside-binding, soluble, 3 binding protein (LGALS3BP), mRNA.
ILMN_1716400	1.37644	0	Homo sapiens forkhead box M1 (FOXM1), transcript variant 3, mRNA.
ILMN_1761788	1.29276	0	Homo sapiens monooxygenase, DBH-like 1 (MOXD1), transcript variant 2, mRNA.
ILMN_1710495	1.26696	0	Homo sapiens papilin, proteoglycan-like sulfated glycoprotein (PAPLN), mRNA.
ILMN_3253891	1.2884	0	PREDICTED: Homo sapiens similar to hCG2042189 (LOC100129144), mRNA.
ILMN_1774982	1.28663	0	Homo sapiens CDC42 effector protein (Rho GTPase binding) 5 (CDC42EP5), mRNA.
ILMN_2410986	1.282	0	Homo sapiens signal transducer and activator of transcription 3 (acute-phase response factor) (STAT3), transcript variant 1, mRNA.
ILMN_2227757	1.29846	0	Homo sapiens protocadherin beta 2 (PCDHB2), mRNA.
ILMN_1732074	1.32502	0	PREDICTED: Homo sapiens similar to Heterogeneous nuclear ribonucleoprotein A1 (Helix-destabilizing protein) (Single-strand RNA-binding protein) (hnRNP core protein A1) (HDP) (LOC648210), mRNA.
ILMN_1655595	1.27826	0	Homo sapiens serpin peptidase inhibitor, clade E (nexin, plasminogen activator inhibitor type 1), member 2 (SERPINE2), mRNA.
ILMN_1776723	1.29061	0	Homo sapiens PHD finger protein 11 (PHF11), transcript variant 1, mRNA.
ILMN_1651826	1.23792	0	Homo sapiens brain abundant, membrane attached signal protein 1 (BASP1), mRNA.
ILMN_3279877	1.35623	0	PREDICTED: Homo sapiens misc_RNA (LOC645430), miscRNA.
ILMN_1790317	1.25432	0	Homo sapiens RAB26, member RAS oncogene family (RAB26), mRNA.
ILMN_1723895	1.32486	0	Homo sapiens general transcription factor IIIC, polypeptide 5, 63kDa (GTF3C5), mRNA.
ILMN_2285404	1.3183	0	Homo sapiens dermokine (DMKN), transcript variant 2, mRNA.
ILMN_1737862	1.22606	0	Homo sapiens proteasome (prosome, macropain) subunit, beta type, 4 (PSMB4), mRNA.
ILMN_1710979	1.23972	0	Homo sapiens ankyrin repeat domain 39 (ANKRD39), mRNA.
ILMN_1666089	1.27207	0	Homo sapiens oligodendrocyte transcription factor 1 (OLIG1), mRNA.
ILMN_1727043	1.21901	0	Homo sapiens glycosyltransferase 25 domain containing 1 (GLT25D1), mRNA.
ILMN_2369666	1.31865	0	Homo sapiens complement component (3d/Epstein Barr virus) receptor 2 (CR2), transcript variant 2, mRNA.
ILMN_1815500	1.30359	0	Homo sapiens inositol 1,4,5-triphosphate receptor, type 3 (ITPR3), mRNA.
ILMN_2334204	1.2745	0	Homo sapiens excision repair cross-complementing rodent repair deficiency, complementation group 6-like (ERCC6L), mRNA.
ILMN_1682792	1.24627	0	Homo sapiens bystin-like (BYSL), mRNA.
ILMN_3216979	1.46045	0	PREDICTED: Homo sapiens misc_RNA (LOC646949), miscRNA.
ILMN_1745533	1.31564	0	Homo sapiens family with sequence similarity 117, member A (FAM117A), mRNA.
ILMN_1732066	1.30713	0	Homo sapiens creatine kinase, mitochondrial 1A (CKMT1A), nuclear gene encoding mitochondrial protein, mRNA.
ILMN_1662263	1.2522	0	Homo sapiens magnesium-dependent phosphatase 1 (MDP1), mRNA.
ILMN_1733931	1.20223	0	Homo sapiens programmed cell death 6 (PDCD6), mRNA.
ILMN_3237256	1.22212	0	Homo sapiens BEN domain containing 4 (BEND4), mRNA.
ILMN_1712774	1.42154	0	Homo sapiens insulin receptor substrate 4 (IRS4), mRNA.
ILMN_1739222	1.33144	0	Homo sapiens ets variant gene 5 (ets-related molecule) (ETV5), mRNA.
ILMN_2126239	1.35776	0	Homo sapiens Smg-5 homolog, nonsense mediated mRNA decay factor (C. elegans) (SMG5), mRNA.
ILMN_1780236	1.29717	0	Homo sapiens phosphomannomutase 1 (PMM1), mRNA.
ILMN_2366041	1.25575	0	Homo sapiens integral membrane protein 2C (ITM2C), transcript variant 2, mRNA.
ILMN_2255256	1.23648	0	Homo sapiens MARVEL domain containing 3 (MARVELD3), transcript variant 2, mRNA.
ILMN_3280842	1.26171	0	PREDICTED: Homo sapiens misc_RNA (LOC149501), miscRNA.
ILMN_2404917	1.26802	0	Homo sapiens actin filament associated protein 1-like 2 (AFAP1L2), transcript variant 2, mRNA.
ILMN_1728478	1.27343	0	Homo sapiens chemokine (C-X-C motif) ligand 16 (CXCL16), mRNA.
ILMN_1671686	1.22156	0	Homo sapiens erythrocyte membrane protein band 4.9 (dematin) (EPB49), mRNA.
ILMN_2212354	1.27725	0	Homo sapiens WD repeat domain 46 (WDR46), mRNA.
ILMN_2115633	1.28807	0	Homo sapiens CD320 molecule (CD320), mRNA.
ILMN_1690040	1.30801	0	Homo sapiens transmembrane 7 superfamily member 2 (TM7SF2), mRNA.
ILMN_1741300	1.21779	0	Homo sapiens zinc finger protein 407 (ZNF407), transcript variant 1, mRNA.
ILMN_2086105	1.29811	0	Homo sapiens sprouty homolog 4 (Drosophila) (SPRY4), mRNA.
ILMN_2249018	1.34888	0	Homo sapiens cytokeratin associated protein (LOC389816), mRNA.
ILMN_1737164	1.30302	0	Homo sapiens transmembrane 9 superfamily member 1 (TM9SF1), transcript variant 1, mRNA.
ILMN_2334205	1.21169	0	Homo sapiens excision repair cross-complementing rodent repair deficiency, complementation group 6-like (ERCC6L), mRNA.
ILMN_2349061	1.2698	0	Homo sapiens interferon regulatory factor 7 (IRF7), transcript variant b, mRNA.
ILMN_1694778	1.30676	0	PREDICTED: Homo sapiens similar to Keratin, type I cytoskeletal 18 (Cytokeratin-18) (CK-18) (Keratin-18) (K18) (LOC646723), mRNA.
ILMN_1759023	1.26547	0	Homo sapiens Wolfram syndrome 1 (wolframin) (WFS1), mRNA.
ILMN_3225591	1.3429	0	PREDICTED: Homo sapiens misc_RNA (RPL14L), miscRNA.
ILMN_2175112	1.28185	0	Homo sapiens potassium voltage-gated channel, delayed-rectifier, subfamily S, member 3 (KCNS3), mRNA.
ILMN_1688180	1.31617	0	PREDICTED: Homo sapiens alveolar soft part sarcoma chromosome region, candidate 1 (ASPSCR1), mRNA.
ILMN_1760779	1.27353	0	Homo sapiens endosulfine alpha (ENSA), transcript variant 2, mRNA.
ILMN_1709590	1.26668	0	Homo sapiens phosphoglucomutase 5 (PGM5), mRNA.
ILMN_2203491	1.26332	0	Homo sapiens endothelin converting enzyme-like 1 (ECEL1), mRNA.
ILMN_1725946	1.22223	0	Homo sapiens interferon regulatory factor 6 (IRF6), mRNA.
ILMN_1697597	1.25956	0	Homo sapiens KIAA0494 (KIAA0494), mRNA.
ILMN_2396020	1.25674	0	Homo sapiens dual specificity phosphatase 6 (DUSP6), transcript variant 2, mRNA.
ILMN_1767766	1.28102	0	Homo sapiens peroxiredoxin 2 (PRDX2), nuclear gene encoding mitochondrial protein, transcript variant 3, mRNA.
ILMN_1811330	1.2368	0	Homo sapiens family with sequence similarity 134, member B (FAM134B), transcript variant 1, mRNA.
ILMN_1731354	1.21585	0	Homo sapiens presenilin associated, rhomboid-like (PARL), nuclear gene encoding mitochondrial protein, transcript variant 2, mRNA.
ILMN_1753584	1.25253	0	Homo sapiens keratin 8 (KRT8), mRNA.
ILMN_1766658	1.37793	0	Homo sapiens protein kinase, membrane associated tyrosine/threonine 1 (PKMYT1), transcript variant 2, mRNA.
ILMN_2260991	1.28915	0	Homo sapiens translocator protein (18kDa) (TSPO), transcript variant PBR, mRNA.
ILMN_1680507	1.30089	0	Homo sapiens protein phosphatase 2 (formerly 2A), regulatory subunit B, gamma isoform (PPP2R2C), transcript variant 2, mRNA.
ILMN_2205032	1.26115	0	Homo sapiens melanoma antigen family E, 1 (MAGEE1), mRNA.
ILMN_1689389	1.33211	0	Homo sapiens splicing factor 3b, subunit 5, 10kDa (SF3B5), mRNA.
ILMN_1778347	1.28683	0	Homo sapiens nudix (nucleoside diphosphate linked moiety X)-type motif 2 (NUDT2), transcript variant 3, mRNA.
ILMN_1671913	1.29074	0	Homo sapiens TRM2 tRNA methyltransferase 2 homolog A (S. cerevisiae) (TRMT2A), transcript variant 1, mRNA.
ILMN_3251737	1.35308	0	Homo sapiens eukaryotic translation elongation factor 1 alpha 1 (EEF1A1), mRNA.
ILMN_1783806	1.26384	0	Homo sapiens dystrobrevin binding protein 1 (DTNBP1), transcript variant 1, mRNA.
ILMN_1730995	1.25106	0	Homo sapiens actin filament associated protein 1-like 2 (AFAP1L2), transcript variant 1, mRNA.
ILMN_3293049	1.2346	0	PREDICTED: Homo sapiens misc_RNA (LOC284167), miscRNA.
ILMN_1705605	1.2554	0	PREDICTED: Homo sapiens hypothetical protein MGC13005 (MGC13005), mRNA.
ILMN_2117330	1.24212	0	Homo sapiens NADH dehydrogenase (ubiquinone) 1 beta subcomplex, 2, 8kDa (NDUFB2), nuclear gene encoding mitochondrial protein, mRNA.
ILMN_1751885	1.19255	0	Homo sapiens G protein-coupled receptor 64 (GPR64), transcript variant 2, mRNA.
ILMN_1700547	1.21072	0	Homo sapiens carbohydrate (N-acetylgalactosamine 4-0) sulfotransferase 9 (CHST9), mRNA.
ILMN_2349071	1.2516	0	Homo sapiens G protein-coupled receptor 64 (GPR64), transcript variant 4, mRNA.
ILMN_1759097	1.21508	0	Homo sapiens myeloid/lymphoid or mixed-lineage leukemia (trithorax homolog, Drosophila); translocated to, 11 (MLLT11), mRNA.
ILMN_2125675	1.23526	0	Homo sapiens heterogeneous nuclear ribonucleoprotein A1 pseudogene (LOC728643), non-coding RNA.
ILMN_1732831	1.25365	0	Homo sapiens carbohydrate (N-acetylglucosamine 6-O) sulfotransferase 7 (CHST7), mRNA.
ILMN_1704672	1.29537	0	Homo sapiens oligonucleotide/oligosaccharide-binding fold containing 2B (OBFC2B), mRNA.
ILMN_1815445	1.2017	0	Homo sapiens iduronate 2-sulfatase (Hunter syndrome) (IDS), transcript variant 2, mRNA.
ILMN_2318459	1.24057	0	Homo sapiens transmembrane protein 8B (TMEM8B), transcript variant 1, mRNA.
ILMN_1800197	1.19327	0	Homo sapiens mitochondrial ribosomal protein L36 (MRPL36), nuclear gene encoding mitochondrial protein, mRNA.
ILMN_1855325	1.25438	0	UI-E-EJ1-ajw-k-15-0-UI.r1 UI-E-EJ1 Homo sapiens cDNA clone UI-E-EJ1-ajw-k-15-0-UI 5, mRNA sequence
ILMN_2386100	1.20803	0	Homo sapiens BUB3 budding uninhibited by benzimidazoles 3 homolog (yeast) (BUB3), transcript variant 2, mRNA.
ILMN_1674160	1.22803	0	Homo sapiens bridging integrator 1 (BIN1), transcript variant 4, mRNA.
ILMN_1755215	1.23748	0	Homo sapiens sterile alpha motif domain containing 5 (SAMD5), mRNA.
ILMN_3234436	1.23346	0	PREDICTED: Homo sapiens misc_RNA (LOC100132528), miscRNA.
ILMN_1752802	1.32334	0	Homo sapiens CLPTM1-like (CLPTM1L), mRNA.
ILMN_1751330	1.34573	0	Homo sapiens RanBP-type and C3HC4-type zinc finger containing 1 (RBCK1), transcript variant 2, mRNA.
ILMN_1681467	1.29061	0	Homo sapiens RAB11 family interacting protein 4 (class II) (RAB11FIP4), mRNA.
ILMN_1678757	1.35933	0	Homo sapiens brain cytoplasmic RNA 1 (non-protein coding) (BCYRN1), non-coding RNA.
ILMN_1664855	1.20115	0	Homo sapiens protein phosphatase 1, regulatory (inhibitor) subunit 14C (PPP1R14C), mRNA.
ILMN_1689336	1.23871	0	Homo sapiens homeobox A10 (HOXA10), transcript variant 1, mRNA.
ILMN_2380237	1.26769	0	Homo sapiens C1q and tumor necrosis factor related protein 1 (C1QTNF1), mRNA.
ILMN_3225471	1.28412	0	PREDICTED: Homo sapiens misc_RNA (LOC728650), miscRNA.
ILMN_2212714	1.20935	0	Homo sapiens transmembrane protein 39B (TMEM39B), mRNA.
ILMN_1779663	1.22562	0	Homo sapiens TRM2 tRNA methyltransferase 2 homolog B (S. cerevisiae) (TRMT2B), mRNA.
ILMN_3276016	1.3122	0	PREDICTED: Homo sapiens misc_RNA (LOC339843), miscRNA.
ILMN_2400372	1.26132	0	Homo sapiens sulfotransferase family, cytosolic, 1A, phenol-preferring, member 2 (SULT1A2), transcript variant 1, mRNA.
ILMN_1660871	1.23617	0	Homo sapiens NIMA (never in mitosis gene a)-related kinase 6 (NEK6), mRNA.
ILMN_1805807	1.22609	0	Homo sapiens solute carrier family 30 (zinc transporter), member 3 (SLC30A3), mRNA.
ILMN_2041101	1.20925	0	Homo sapiens annexin A2 pseudogene 1 (ANXA2P1) on chromosome 4.
ILMN_1750100	1.21561	0	Homo sapiens tubulin, beta polypeptide 4, member Q (TUBB4Q), mRNA.
ILMN_2157709	1.2539	0	Homo sapiens chromosome 14 open reading frame 19 (C14orf19) on chromosome 14.
ILMN_1679984	1.2621	0	Homo sapiens zinc finger, CCHC domain containing 12 (ZCCHC12), mRNA.
ILMN_1690268	1.20137	0	Homo sapiens heterogeneous nuclear ribonucleoprotein U-like 1 (HNRPUL1), transcript variant 4, mRNA.
ILMN_2391264	1.2626	0	Homo sapiens dermokine (DMKN), transcript variant 2, mRNA.
ILMN_3242105	1.17829	0	PREDICTED: Homo sapiens similar to LYPDC1 protein (LOC100134073), mRNA.
ILMN_1795442	1.25609	0	Homo sapiens laminin, alpha 4 (LAMA4), mRNA.
ILMN_3304200	1.19723	0	Homo sapiens zinc finger protein 385B (ZNF385B), transcript variant 1, mRNA.
ILMN_1753241	1.24108	0	Homo sapiens syntrophin, alpha 1 (dystrophin-associated protein A1, 59kDa, acidic component) (SNTA1), mRNA.
ILMN_1805725	1.2486	0	Homo sapiens beta-1,4-N-acetyl-galactosaminyl transferase 1 (B4GALNT1), mRNA.
ILMN_1803429	1.35185	0	Homo sapiens CD44 molecule (Indian blood group) (CD44), transcript variant 4, mRNA.
ILMN_2195914	1.27306	0	Homo sapiens gamma-glutamyl hydrolase (conjugase, folylpolygammaglutamyl hydrolase) (GGH), mRNA.
ILMN_1742379	1.28382	0	Homo sapiens intraflagellar transport 122 homolog (Chlamydomonas) (IFT122), transcript variant 2, mRNA.
ILMN_1763842	1.24063	0	Homo sapiens peptidyl-tRNA hydrolase 1 homolog (S. cerevisiae) (PTRH1), mRNA.
ILMN_2233878	1.19572	0	Homo sapiens small EDRK-rich factor 1B (centromeric) (SERF1B), mRNA.
ILMN_3229570	1.39118	0	PREDICTED: Homo sapiens misc_RNA (LOC729500), partial miscRNA.
ILMN_1776109	1.1769	0	Homo sapiens zinc finger protein 622 (ZNF622), mRNA.
ILMN_1678678	1.22955	0	Homo sapiens solute carrier family 37 (glucose-6-phosphate transporter), member 4 (SLC37A4), mRNA.
ILMN_2069128	1.19365	0	Homo sapiens erythrocyte membrane protein band 4.1-like 2 (EPB41L2), mRNA.
ILMN_1798327	1.19348	0	Homo sapiens progestin and adipoQ receptor family member IX (PAQR9), mRNA.
ILMN_2301722	1.19404	0	Homo sapiens phosphodiesterase 8B (PDE8B), transcript variant 3, mRNA.
ILMN_1685928	1.20508	0	Homo sapiens WD repeat domain 34 (WDR34), mRNA.
ILMN_1695763	1.16437	0	Homo sapiens protein disulfide isomerase family A, member 5 (PDIA5), mRNA.
ILMN_1766222	1.19612	0	Homo sapiens La ribonucleoprotein domain family, member 4B (LARP4B), mRNA.
ILMN_1805395	1.25453	0	Homo sapiens latent transforming growth factor beta binding protein 3 (LTBP3), mRNA.
ILMN_1691131	1.22693	0	Homo sapiens LSM domain containing 1 (LSMD1), mRNA.
ILMN_2411282	1.29446	0	Homo sapiens quiescin Q6 sulfhydryl oxidase 1 (QSOX1), transcript variant 2, mRNA.
ILMN_1682015	1.24022	0	Homo sapiens galanin prepropeptide (GAL), mRNA.
ILMN_1656042	1.26512	0	Homo sapiens KIAA0319-like (KIAA0319L), transcript variant 1, mRNA.
ILMN_2319000	1.205	0	Homo sapiens megakaryocyte-associated tyrosine kinase (MATK), transcript variant 3, mRNA.
ILMN_1706959	1.19741	0	Homo sapiens translocase of inner mitochondrial membrane 22 homolog (yeast) (TIMM22), nuclear gene encoding mitochondrial protein, mRNA.
ILMN_1766793	1.21137	0	Homo sapiens chromosome 9 open reading frame 23 (C9orf23), transcript variant 2, mRNA.
ILMN_2305721	1.25935	0	Homo sapiens protein-O-mannosyltransferase 1 (POMT1), transcript variant 1, mRNA.
ILMN_2234758	1.1966	0	Homo sapiens signal recognition particle 14kDa (homologous Alu RNA binding protein) (SRP14), mRNA.
ILMN_3302484	1.27579	0	PREDICTED: Homo sapiens hypothetical LOC729774 (LOC729774), mRNA.
ILMN_2051232	1.2093	0	Homo sapiens succinate dehydrogenase complex, subunit A, flavoprotein (Fp) (SDHA), nuclear gene encoding mitochondrial protein, mRNA.
ILMN_1798448	1.23829	0	Homo sapiens iduronate 2-sulfatase (Hunter syndrome) (IDS), transcript variant 2, mRNA.
ILMN_3231944	1.25563	0	PREDICTED: Homo sapiens hypothetical protein LOC100130516 (LOC100130516), mRNA.
ILMN_2086095	1.23338	0	Homo sapiens inhibitor of DNA binding 2, dominant negative helix-loop-helix protein (ID2), mRNA.
ILMN_1781388	1.26486	0	Homo sapiens phosphoglucomutase 5 (PGM5), mRNA.
ILMN_1801043	1.2327	0	Homo sapiens gelsolin (amyloidosis, Finnish type) (GSN), transcript variant 2, mRNA.
ILMN_1667381	1.2882	0	Homo sapiens CaM kinase-like vesicle-associated (CAMKV), mRNA.
ILMN_2129505	1.1929	0	Homo sapiens cytochrome b, ascorbate dependent 3 (CYBASC3), mRNA.
ILMN_1706246	1.2558	0	Homo sapiens chaperonin containing TCP1, subunit 5 (epsilon) (CCT5), mRNA.
ILMN_1769702	1.36136	0	Homo sapiens glycosylphosphatidylinositol anchor attachment protein 1 homolog (yeast) (GPAA1), mRNA.
ILMN_2219512	1.22113	0	Homo sapiens nephronophthisis 4 (NPHP4), mRNA.
ILMN_1681802	1.20538	0	Homo sapiens G protein-coupled receptor kinase 6 (GRK6), transcript variant 2, mRNA.
ILMN_1691104	1.25563	0	Homo sapiens phosphoglycerate mutase family member 4 (PGAM4), mRNA.
ILMN_1797668	1.19623	0	Homo sapiens insulinoma-associated 1 (INSM1), mRNA.
ILMN_1724774	1.27817	0	Homo sapiens synaptotagmin III (SYT3), mRNA.
ILMN_1704063	1.17483	0	Homo sapiens potassium voltage-gated channel, subfamily H (eag-related), member 3 (KCNH3), mRNA.
ILMN_3246330	1.18889	0	PREDICTED: Homo sapiens similar to acetylserotonin O-methyltransferase-like (LOC100133578), mRNA.
ILMN_1709486	1.26039	0	Homo sapiens sushi-repeat-containing protein, X-linked (SRPX), mRNA.
ILMN_3228639	1.23379	0	PREDICTED: Homo sapiens misc_RNA (LOC728324), miscRNA.
ILMN_1651617	1.25659	0	Homo sapiens catenin (cadherin-associated protein), beta 1, 88kDa (CTNNB1), transcript variant 2, mRNA.
ILMN_1695640	1.17578	0	Homo sapiens protein tyrosine phosphatase, non-receptor type 22 (lymphoid) (PTPN22), transcript variant 1, mRNA.
ILMN_2152465	1.20109	0	Homo sapiens phosphatidylinositol-4-phosphate 5-kinase, type II, alpha (PIP5K2A), mRNA.
ILMN_1750181	1.24341	0	Homo sapiens tescalcin (TESC), mRNA.
ILMN_1738989	1.19275	0	Homo sapiens Golgi-localized protein (GOLSYN), transcript variant 7, mRNA.
ILMN_1720771	1.19665	0	Homo sapiens syntaxin 11 (STX11), mRNA.
ILMN_3248218	1.18652	0	Homo sapiens small nucleolar RNA, C/D box 104 (SNORD104), small nucleolar RNA.
ILMN_1758731	1.16271	0	Homo sapiens cytochrome P450, family 2, subfamily J, polypeptide 2 (CYP2J2), mRNA.
ILMN_3276861	1.2481	0	PREDICTED: Homo sapiens misc_RNA (LOC441013), miscRNA.
ILMN_1755926	1.26584	0	Homo sapiens diazepam binding inhibitor (GABA receptor modulator, acyl-Coenzyme A binding protein) (DBI), mRNA.
ILMN_1719646	1.24512	0	Homo sapiens zinc finger protein interacting with K protein 1 homolog (mouse) (ZIK1), mRNA.
ILMN_1657144	1.21354	0	Homo sapiens chromosome 1 open reading frame 69 (C1orf69), mRNA.
ILMN_2166457	1.17764	0	Homo sapiens hydroxyprostaglandin dehydrogenase 15-(NAD) (HPGD), mRNA.
ILMN_2223941	1.23236	0	Homo sapiens fibulin 5 (FBLN5), mRNA.
ILMN_1717262	1.17586	0	Homo sapiens protein C receptor, endothelial (EPCR) (PROCR), mRNA.
ILMN_3237946	1.16208	0	PREDICTED: Homo sapiens similar to peroxidasin homolog (LOC100134134), mRNA.
ILMN_1693136	1.19158	0	Homo sapiens vesicle transport through interaction with t-SNAREs homolog 1B (yeast) (VTI1B), mRNA.
ILMN_1683462	1.18733	0	Homo sapiens glutathione synthetase (GSS), mRNA.
ILMN_1738767	1.2168	0	Homo sapiens proteolipid protein 2 (colonic epithelium-enriched) (PLP2), mRNA.
ILMN_2376625	1.18741	0	Homo sapiens von Hippel-Lindau tumor suppressor (VHL), transcript variant 2, mRNA.
ILMN_1696568	1.1487	0	Homo sapiens ATPase, Ca++ transporting, type 2C, member 1 (ATP2C1), transcript variant 1, mRNA.
ILMN_1707123	1.19276	0	Homo sapiens DEAD (Asp-Glu-Ala-As) box polypeptide 19B (DDX19B), transcript variant 2, mRNA.
ILMN_3244014	1.20259	0	PREDICTED: Homo sapiens misc_RNA (LOC100131967), miscRNA.
ILMN_3243859	1.17503	0	Homo sapiens NADH dehydrogenase (ubiquinone) 1 beta subcomplex, 9, 22kDa (NDUFB9), mRNA.
ILMN_2124757	1.25295	0	Homo sapiens ribosomal protein L23a pseudogene 13 (RPL23AP13), non-coding RNA.
ILMN_1792748	1.25143	0	Homo sapiens carbamoyl-phosphate synthetase 1, mitochondrial (CPS1), mRNA.
ILMN_1808301	1.21646	0	Homo sapiens mitochondrial ribosomal protein L45 (MRPL45), nuclear gene encoding mitochondrial protein, mRNA.
ILMN_2129859	1.19358	0	Homo sapiens FAST kinase domains 3 (FASTKD3), mRNA.
ILMN_1809883	1.21469	0	Homo sapiens coiled-coil domain containing 134 (CCDC134), mRNA.
ILMN_1790410	1.17304	0	Homo sapiens ribonuclease III, nuclear (RNASEN), mRNA.
ILMN_2345016	1.29752	0	Homo sapiens prostaglandin E synthase 2 (PTGES2), transcript variant 2, mRNA.
ILMN_1657423	1.18501	0	Homo sapiens spastic paraplegia 21 (autosomal recessive, Mast syndrome) (SPG21), transcript variant 1, mRNA. XM_945612 XM_945613 XM_945615 XM_945617 XM_945619 XM_945622
ILMN_1807234	1.19672	0	Homo sapiens zinc finger protein 700 (ZNF700), mRNA.
ILMN_1745374	1.20664	0	Homo sapiens interferon-induced protein 35 (IFI35), mRNA.
ILMN_1803945	1.19636	0	Homo sapiens HLA complex P5 (HCP5), mRNA.
ILMN_1690464	1.17678	0	Homo sapiens transmembrane protein 20 (TMEM20), mRNA.
ILMN_1763264	1.23314	0	Homo sapiens mitochondrial ribosomal protein L2 (MRPL2), nuclear gene encoding mitochondrial protein, mRNA.
ILMN_1764230	1.22235	0	Homo sapiens N-acetylglucosamine-1-phosphate transferase, gamma subunit (GNPTG), mRNA.
ILMN_2153280	1.14762	0	Homo sapiens KIAA0090 (KIAA0090), mRNA.
ILMN_1655167	1.1895	0	Homo sapiens zinc finger protein 502 (ZNF502), mRNA.
ILMN_1667966	1.18231	0	Homo sapiens chromosome 1 open reading frame 24 (C1orf24), transcript variant 2, mRNA.
ILMN_1668246	1.19902	0	Homo sapiens transmembrane protein 52 (TMEM52), mRNA.
ILMN_2336133	1.23532	0	Homo sapiens sulfotransferase family, cytosolic, 1A, phenol-preferring, member 4 (SULT1A4), transcript variant 3, mRNA.
ILMN_2140059	1.25318	0	Homo sapiens laminin, alpha 4 (LAMA4), mRNA.
ILMN_1675684	1.16718	0	Homo sapiens apolipoprotein B mRNA editing enzyme, catalytic polypeptide-like 3C (APOBEC3C), mRNA.
ILMN_1776519	1.20098	0	Homo sapiens RAP1 GTPase activating protein (RAP1GAP), mRNA.
ILMN_1655444	1.15926	0	PREDICTED: Homo sapiens similar to small EDRK-rich factor 1A, telomeric, transcript variant 4 (LOC728492), mRNA.
ILMN_3236904	1.19874	0	Homo sapiens ACTB pseudogene (LOC648740), non-coding RNA.
ILMN_2097954	1.28097	0	Homo sapiens Ts translation elongation factor, mitochondrial (TSFM), mRNA.
ILMN_1753830	1.24781	0	Homo sapiens ets variant gene 4 (E1A enhancer binding protein, E1AF) (ETV4), mRNA.
ILMN_1683576	1.19049	0	Homo sapiens melanoma antigen family D, 2 (MAGED2), transcript variant 3, mRNA.
ILMN_1684724	1.20827	0	Homo sapiens complement component (3d/Epstein Barr virus) receptor 2 (CR2), transcript variant 1, mRNA.
ILMN_2320888	1.22279	0	Homo sapiens chemokine (C-X-C motif) receptor 4 (CXCR4), transcript variant 1, mRNA.
ILMN_1768279	1.23412	0	Homo sapiens non-metastatic cells 6, protein expressed in (nucleoside-diphosphate kinase) (NME6), mRNA.
ILMN_1769027	1.27049	0	Homo sapiens CDC42 small effector 1 (CDC42SE1), transcript variant 1, mRNA.
ILMN_1722276	1.16779	0	Homo sapiens platelet-activating factor acetylhydrolase, isoform Ib, alpha subunit 45kDa (PAFAH1B1), mRNA.
ILMN_1803094	1.18197	0	Homo sapiens platelet derived growth factor D (PDGFD), transcript variant 2, mRNA.
ILMN_1694755	1.31792	0	Homo sapiens fibronectin type III and SPRY domain containing 1 (FSD1), mRNA.
ILMN_1723480	1.22206	0	Homo sapiens bone marrow stromal cell antigen 2 (BST2), mRNA.
ILMN_1732300	1.21421	0	Homo sapiens polymerase (RNA) II (DNA directed) polypeptide C, 33kDa (POLR2C), mRNA.
ILMN_1736042	1.17913	0	Homo sapiens malic enzyme 1, NADP(+)-dependent, cytosolic (ME1), mRNA.
ILMN_1747223	1.19715	0	Homo sapiens FRY-like (FRYL), mRNA.
ILMN_1721770	1.19791	0	Homo sapiens pregnancy-associated plasma protein A, pappalysin 1 (PAPPA), mRNA.
ILMN_3226875	1.20091	0	PREDICTED: Homo sapiens similar to rCG23287 (LOC728590), mRNA.
ILMN_3263974	1.29925	0	PREDICTED: Homo sapiens keratin 18 pseudogene 13 (KRT18P13), mRNA.
ILMN_2293374	1.22364	0	Homo sapiens topoisomerase (DNA) I, mitochondrial (TOP1MT), nuclear gene encoding mitochondrial protein, mRNA.
ILMN_2290998	1.24392	0	Homo sapiens copper chaperone for superoxide dismutase (CCS), mRNA.
ILMN_3203515	1.23909	0	PREDICTED: Homo sapiens misc_RNA (LOC401717), miscRNA.
ILMN_2225537	1.23828	0	Homo sapiens prostaglandin reductase 1 (PTGR1), mRNA.
ILMN_3219808	1.29994	0	PREDICTED: Homo sapiens misc_RNA (LOC391670), miscRNA.
ILMN_2341661	1.27861	0	Homo sapiens ets variant 4 (ETV4), transcript variant 1, mRNA.
ILMN_1751328	1.19774	0	Homo sapiens family with sequence similarity 83, member H (FAM83H), mRNA.
ILMN_1697117	1.15749	0	Homo sapiens TATA box binding protein (TBP), mRNA.
ILMN_3243441	1.14945	0	Homo sapiens eukaryotic translation elongation factor 1 alpha-like 7 (EEF1AL7), non-coding RNA.
ILMN_1697544	1.21156	0	Homo sapiens solute carrier family 25, member 29 (SLC25A29), nuclear gene encoding mitochondrial protein, mRNA.
ILMN_1707631	1.18754	0	Homo sapiens mediator complex subunit 10 (MED10), mRNA.
ILMN_3243055	1.1818	0	PREDICTED: Homo sapiens similar to Rho-associated, coiled-coil containing protein kinase p160ROCK (LOC732432), mRNA.
ILMN_1708110	1.20633	0	Homo sapiens transmembrane protein 144 (TMEM144), mRNA.
ILMN_1680757	1.23741	0	Homo sapiens leucine rich repeat containing 26 (LRRC26), mRNA.
ILMN_1695423	1.16748	0	Homo sapiens CD9 molecule (CD9), mRNA.
ILMN_1746888	1.16765	0	Homo sapiens procollagen C-endopeptidase enhancer 2 (PCOLCE2), mRNA.
ILMN_3280019	1.14456	0	PREDICTED: Homo sapiens misc_RNA (LOC100132795), miscRNA.
ILMN_1723433	1.21132	0	PREDICTED: Homo sapiens similar to family with sequence similarity 72, member A, transcript variant 2 (LOC653820), mRNA.
ILMN_1701289	1.25942	0	PREDICTED: Homo sapiens hypothetical protein MGC40489 (MGC40489), misc RNA.
ILMN_1711904	1.18629	0	Homo sapiens MAX dimerization protein 3 (MXD3), mRNA.
ILMN_1661491	1.18634	0	Homo sapiens SH3-domain GRB2-like 2 (SH3GL2), mRNA.
ILMN_1794781	1.1512	0	Homo sapiens vav 2 guanine nucleotide exchange factor (VAV2), mRNA.
ILMN_1837428	1.18726	0	Homo sapiens clone 25194 mRNA sequence
ILMN_1719759	1.18155	0	Homo sapiens tenascin C (TNC), mRNA.
ILMN_2115991	1.22199	0	Homo sapiens troponin T type 1 (skeletal, slow) (TNNT1), mRNA.
ILMN_3279414	1.29108	0	PREDICTED: Homo sapiens misc_RNA (LOC440595), miscRNA.
ILMN_1698209	1.18215	0	Homo sapiens alkylglycerone phosphate synthase (AGPS), mRNA.
ILMN_3211857	1.19602	0	PREDICTED: Homo sapiens similar to hCG2040565 (LOC648822), mRNA.
ILMN_1813746	1.19875	0	Homo sapiens coronin, actin binding protein, 2A (CORO2A), transcript variant 1, mRNA.
ILMN_1664139	1.1982	0	Homo sapiens HAUS augmin-like complex, subunit 6 (HAUS6), mRNA.
ILMN_2400297	1.18395	0	Homo sapiens mitogen-activated protein kinase 9 (MAPK9), transcript variant JNK2-a2, mRNA.
ILMN_3246097	1.29605	0	PREDICTED: Homo sapiens similar to mCG7611 (LOC649839), mRNA.
ILMN_2377862	1.18393	0	Homo sapiens RAB6A, member RAS oncogene family (RAB6A), transcript variant 2, mRNA.
ILMN_2411236	1.23075	0	Homo sapiens neuronal cell adhesion molecule (NRCAM), transcript variant 2, mRNA.
ILMN_1761131	1.1705	0	Homo sapiens peroxisomal D3,D2-enoyl-CoA isomerase (PECI), transcript variant 1, mRNA.
ILMN_1796801	1.20631	0	Homo sapiens ATP-binding cassette, sub-family A (ABC1), member 8 (ABCA8), mRNA.
ILMN_2383934	1.19465	0	Homo sapiens integrin, beta 1 (fibronectin receptor, beta polypeptide, antigen CD29 includes MDF2, MSK12) (ITGB1), transcript variant 1C-2, mRNA.
ILMN_2366177	1.21887	0.0966214	Homo sapiens intraflagellar transport 122 homolog (Chlamydomonas) (IFT122), transcript variant 2, mRNA.
ILMN_2371079	1.16868	0.0966214	Homo sapiens 5-hydroxytryptamine (serotonin) receptor 3A (HTR3A), transcript variant 2, mRNA.
ILMN_1748352	1.1428	0.0966214	Homo sapiens cathepsin L2 (CTSL2), mRNA.
ILMN_3212284	1.25772	0.0966214	PREDICTED: Homo sapiens misc_RNA (LOC645693), miscRNA.
ILMN_3235113	1.16925	0.0966214	Homo sapiens translocase of outer mitochondrial membrane 6 homolog (yeast) (TOMM6), nuclear gene encoding mitochondrial protein, mRNA.
ILMN_1660541	1.14992	0.0966214	Homo sapiens pecanex-like 2 (Drosophila) (PCNXL2), transcript variant 2, mRNA.
ILMN_2364700	1.22254	0.0966214	Homo sapiens endosulfine alpha (ENSA), transcript variant 8, mRNA.
ILMN_1655093	1.19413	0.0966214	PREDICTED: Homo sapiens similar to inhibitor of growth family, member 5, transcript variant 2 (LOC727773), mRNA.
ILMN_3260070	1.2028	0.0966214	PREDICTED: Homo sapiens misc_RNA (LOC100128266), miscRNA.
ILMN_1750160	1.19512	0.0966214	Homo sapiens FAST kinase domains 3 (FASTKD3), mRNA.
ILMN_2413779	1.2065	0.0966214	Homo sapiens seizure related 6 homolog (mouse)-like 2 (SEZ6L2), transcript variant 2, mRNA.
ILMN_2395055	1.14356	0.0966214	Homo sapiens ATP synthase mitochondrial F1 complex assembly factor 1 (ATPAF1), nuclear gene encoding mitochondrial protein, transcript variant 2, mRNA.
ILMN_3215712	1.17777	0.0966214	PREDICTED: Homo sapiens misc_RNA (LOC100131609), miscRNA.
ILMN_1724250	1.22541	0.0966214	Homo sapiens granulin (GRN), mRNA.
ILMN_1802888	1.19574	0.0966214	Homo sapiens zinc finger protein 185 (LIM domain) (ZNF185), mRNA.
ILMN_2194106	1.19856	0.0966214	Homo sapiens tetraspanin 12 (TSPAN12), mRNA.
ILMN_1713486	1.17386	0.0966214	Homo sapiens ring finger protein 25 (RNF25), mRNA.
ILMN_2179778	1.16931	0.0966214	Homo sapiens pleckstrin homology-like domain, family B, member 2 (PHLDB2), mRNA.
ILMN_1779032	1.24035	0.0966214	PREDICTED: Homo sapiens similar to succinate dehydrogenase complex, subunit C isoform 3 precursor (LOC642502), mRNA.
ILMN_1703524	1.14459	0.0966214	Homo sapiens signal recognition particle 68kDa (SRP68), mRNA.
ILMN_2049417	1.17423	0.0966214	Homo sapiens transmembrane protein 86B (TMEM86B), mRNA.
ILMN_2224657	1.17285	0.0966214	Homo sapiens killer cell lectin-like receptor subfamily G, member 2 (KLRG2), mRNA.
ILMN_1691249	1.1518	0.0966214	Homo sapiens filamin binding LIM protein 1 (FBLIM1), transcript variant 3, mRNA.
ILMN_2338963	1.18925	0.0966214	Homo sapiens solute carrier family 29 (nucleoside transporters), member 1 (SLC29A1), nuclear gene encoding mitochondrial protein, transcript variant 4, mRNA.
ILMN_2384536	1.17587	0.0966214	Homo sapiens peroxisomal D3,D2-enoyl-CoA isomerase (PECI), transcript variant 1, mRNA.
ILMN_3279935	1.25712	0.0966214	PREDICTED: Homo sapiens misc_RNA (LOC646909), miscRNA.
ILMN_1719158	1.21076	0.0966214	Homo sapiens C-terminal binding protein 1 (CTBP1), transcript variant 2, mRNA.
ILMN_1652003	1.19721	0.0966214	Homo sapiens guanine nucleotide binding protein (G protein), gamma 10 (GNG10), mRNA.
ILMN_1727087	1.15401	0.0966214	Homo sapiens gap junction protein, alpha 1, 43kDa (GJA1), mRNA.
ILMN_1812616	1.1953	0.0966214	Homo sapiens myosin IC (MYO1C), transcript variant 3, mRNA.
ILMN_1773847	1.19891	0.0966214	Homo sapiens dynein, cytoplasmic 1, intermediate chain 2 (DYNC1I2), mRNA.
ILMN_1747650	1.1428	0.0966214	Homo sapiens bone morphogenetic protein 6 (BMP6), mRNA.
ILMN_1680129	1.15697	0.0966214	Homo sapiens NOP2/Sun domain family, member 2 (NSUN2), mRNA.
ILMN_1699022	1.17319	0.0966214	Homo sapiens endonuclease domain containing 1 (ENDOD1), mRNA.
ILMN_1695271	1.21469	0.0966214	Homo sapiens ribonuclease P/MRP 25kDa subunit (RPP25), mRNA.
ILMN_1780987	1.21696	0.0966214	Homo sapiens regulatory factor X-associated ankyrin-containing protein (RFXANK), transcript variant 1, mRNA.
ILMN_1659905	1.22034	0.0966214	Homo sapiens FK506 binding protein 10, 65 kDa (FKBP10), mRNA.
ILMN_1740170	1.1994	0.0966214	Homo sapiens coiled-coil-helix-coiled-coil-helix domain containing 10 (CHCHD10), mRNA.
ILMN_1712918	1.18026	0.0966214	Homo sapiens NAD(P)H dehydrogenase, quinone 2 (NQO2), mRNA.
ILMN_1695606	1.1901	0.0966214	Homo sapiens ephrin-B3 (EFNB3), mRNA.
ILMN_3201663	1.3211	0.0966214	PREDICTED: Homo sapiens misc_RNA (LOC645231), miscRNA.
ILMN_1696615	1.19281	0.0966214	Homo sapiens carbonic anhydrase VIII (CA8), mRNA.
ILMN_3297876	1.18851	0.0966214	PREDICTED: Homo sapiens V-set and transmembrane domain containing 2B (VSTM2B), mRNA.
ILMN_1762712	1.15839	0.0966214	Homo sapiens hematopoietically expressed homeobox (HHEX), mRNA.
ILMN_2183409	1.17198	0.0966214	Homo sapiens scavenger receptor class B, member 1 (SCARB1), mRNA.
ILMN_1750711	1.23693	0.0966214	Homo sapiens myosin XIX (MYO19), transcript variant 3, mRNA.
ILMN_1724699	1.1574	0.0966214	Homo sapiens acyl-Coenzyme A dehydrogenase family, member 8 (ACAD8), mRNA.
ILMN_1668861	1.19967	0.0966214	PREDICTED: Homo sapiens similar to Triosephosphate isomerase (TIM) (Triose-phosphate isomerase), transcript variant 2 (LOC732165), mRNA.
ILMN_1743303	1.16267	0.0966214	Homo sapiens tetratricopeptide repeat domain 1 (TTC1), mRNA.
ILMN_2285375	1.16893	0.0966214	Homo sapiens sorbitol dehydrogenase (SORD), mRNA.
ILMN_3259146	1.27582	0.0966214	PREDICTED: Homo sapiens similar to NPC-A-7 (LOC100129681), mRNA.
ILMN_1670456	1.21533	0.0966214	Homo sapiens RNA binding motif protein 42 (RBM42), mRNA.
ILMN_3247560	1.18584	0.0966214	Homo sapiens B-box and SPRY domain containing (BSPRY), mRNA.
ILMN_2217329	1.17162	0.0966214	Homo sapiens isoamyl acetate-hydrolyzing esterase 1 homolog (S. cerevisiae) (IAH1), mRNA.
ILMN_1670325	1.12031	0.0966214	Homo sapiens solute carrier family 47, member 1 (SLC47A1), mRNA.
ILMN_1791186	1.17863	0.0966214	Homo sapiens Rho GTPase activating protein 18 (ARHGAP18), mRNA.
ILMN_1844919	1.12757	0.0966214	Homo sapiens cDNA FLJ36559 fis, clone TRACH2009291
ILMN_1789502	1.21743	0.0966214	Homo sapiens glypican 4 (GPC4), mRNA.
ILMN_1651767	1.19897	0.0966214	Homo sapiens megakaryoblastic leukemia (translocation) 1 (MKL1), mRNA.
ILMN_1753712	1.21298	0.0966214	Homo sapiens syntaxin 10 (STX10), mRNA.
ILMN_1712950	1.17891	0.0966214	Homo sapiens profilin 1 (PFN1), mRNA.
ILMN_3188174	1.24988	0.0966214	PREDICTED: Homo sapiens misc_RNA (LOC100129067), miscRNA.
ILMN_1753286	1.20956	0.0966214	Homo sapiens myosin XIX (MYO19), transcript variant 1, mRNA.
ILMN_1699574	1.14601	0.0966214	Homo sapiens neuropilin 1 (NRP1), transcript variant 1, mRNA.
ILMN_2349658	1.21105	0.0966214	Homo sapiens translocator protein (18kDa) (TSPO), transcript variant PBR-S, mRNA.
ILMN_2113016	1.19274	0.0966214	Homo sapiens chromosome 17 open reading frame 39 (C17orf39), mRNA.
ILMN_1808110	1.21925	0.0966214	Homo sapiens transcription elongation factor B (SIII), polypeptide 3 (110kDa, elongin A) (TCEB3), mRNA.
ILMN_1672720	1.14771	0.0966214	Homo sapiens protease, serine, 12 (neurotrypsin, motopsin) (PRSS12), mRNA.
ILMN_2185427	1.18989	0.0966214	Homo sapiens chromosome 16 open reading frame 11 (C16orf11), mRNA.
ILMN_1769013	1.16228	0.0966214	Homo sapiens asialoglycoprotein receptor 1 (ASGR1), mRNA.
ILMN_1698646	1.24708	0.0966214	Homo sapiens tubulin, gamma 1 (TUBG1), mRNA.
ILMN_1686464	1.17723	0.0966214	Homo sapiens solute carrier organic anion transporter family, member 4C1 (SLCO4C1), mRNA.
ILMN_2400407	1.18405	0.0966214	Homo sapiens contactin 1 (CNTN1), transcript variant 1, mRNA.
ILMN_1672947	1.1786	0.0966214	Homo sapiens calpastatin (CAST), transcript variant 11, mRNA.
ILMN_2359211	1.25812	0.0966214	Homo sapiens adaptor-related protein complex 2, alpha 1 subunit (AP2A1), transcript variant 2, mRNA.
ILMN_3270972	1.16009	0.0966214	Homo sapiens ArfGAP with SH3 domain, ankyrin repeat and PH domain 2 (ASAP2), transcript variant 1, mRNA.
ILMN_3249603	1.192	0.0966214	Homo sapiens Na+/K+ transporting ATPase interacting 2 (NKAIN2), mRNA.
ILMN_1704342	1.14255	0.0966214	Homo sapiens ubiquitin protein ligase E3C (UBE3C), mRNA.
ILMN_3263225	1.19356	0.0966214	PREDICTED: Homo sapiens hypothetical protein LOC100130506 (LOC100130506), mRNA.
ILMN_1736256	1.16356	0.0966214	Homo sapiens calreticulin (CALR), mRNA.
ILMN_2067269	1.20377	0.0966214	Homo sapiens reversion-inducing-cysteine-rich protein with kazal motifs (RECK), mRNA.
ILMN_1760441	1.16764	0.0966214	Homo sapiens mitochondrial ribosomal protein S5 (MRPS5), nuclear gene encoding mitochondrial protein, mRNA.
ILMN_3288783	1.2107	0.0966214	PREDICTED: Homo sapiens misc_RNA (LOC645693), miscRNA.
ILMN_2367010	1.19352	0.0966214	Homo sapiens G protein-coupled receptor 126 (GPR126), transcript variant a2, mRNA.
ILMN_1700081	1.2173	0.0966214	Homo sapiens follistatin (FST), transcript variant FST344, mRNA.
ILMN_1716957	1.18788	0.0966214	Homo sapiens complement component 1, q subcomponent-like 1 (C1QL1), mRNA.
ILMN_1672759	1.19139	0.0966214	Homo sapiens coiled-coil domain containing 109A (CCDC109A), mRNA.
ILMN_3292551	1.2195	0.0966214	PREDICTED: Homo sapiens misc_RNA (LOC286157), miscRNA.
ILMN_2112493	1.21378	0.0966214	Homo sapiens death-associated protein (DAP), mRNA.
ILMN_1738656	1.13116	0.0966214	Homo sapiens glyoxalase domain containing 4 (GLOD4), mRNA.
ILMN_2059452	1.20067	0.0966214	Homo sapiens solute carrier family 12 (sodium/potassium/chloride transporters), member 2 (SLC12A2), mRNA.
ILMN_3297577	1.16123	0.0966214	PREDICTED: Homo sapiens misc_RNA (LOC729841), miscRNA.
ILMN_1655561	1.16348	0.0966214	Homo sapiens actin related protein 2/3 complex, subunit 3, 21kDa (ARPC3), mRNA.
ILMN_1681679	1.19788	0.0966214	Homo sapiens translocator protein (18kDa) (TSPO), transcript variant PBR, mRNA.
ILMN_1741133	1.11216	0.0966214	Homo sapiens non-metastatic cells 1, protein (NM23A) expressed in (NME1), transcript variant 2, mRNA.
ILMN_1769388	1.17948	0.0966214	Homo sapiens gap junction protein, beta 2, 26kDa (GJB2), mRNA.
ILMN_2098446	1.25898	0.0966214	Homo sapiens phorbol-12-myristate-13-acetate-induced protein 1 (PMAIP1), mRNA.
ILMN_1790891	1.20635	0.0966214	Homo sapiens cytoskeleton-associated protein 4 (CKAP4), mRNA.
ILMN_1802252	1.1639	0.0966214	Homo sapiens glyceraldehyde-3-phosphate dehydrogenase (GAPDH), mRNA.
ILMN_3199929	1.22039	0.0966214	PREDICTED: Homo sapiens misc_RNA (LOC390183), miscRNA.
ILMN_1689445	1.12025	0.0966214	Homo sapiens polymerase (RNA) II (DNA directed) polypeptide H (POLR2H), mRNA.
ILMN_1725417	1.14599	0.0966214	Homo sapiens NEL-like 2 (chicken) (NELL2), mRNA.
ILMN_2104295	1.18675	0.0966214	Homo sapiens transmembrane protein 178 (TMEM178), mRNA.
ILMN_1679158	1.20524	0.0966214	Homo sapiens fatty acid amide hydrolase 2 (FAAH2), mRNA.
ILMN_1756352	1.18156	0.0966214	Homo sapiens mitogen-activated protein-binding protein-interacting protein (MAPBPIP), mRNA.
ILMN_2414848	1.18507	0.0966214	Homo sapiens transforming growth factor beta regulator 4 (TBRG4), transcript variant 2, mRNA.
ILMN_1694548	1.18951	0.0966214	Homo sapiens annexin A3 (ANXA3), mRNA.
ILMN_1703305	1.19267	0.0966214	Homo sapiens twinfilin, actin-binding protein, homolog 2 (Drosophila) (TWF2), mRNA.
ILMN_2355586	1.19775	0.0966214	Homo sapiens attractin (ATRN), transcript variant 2, mRNA.
ILMN_1700625	1.18909	0.0966214	Homo sapiens ATP synthase, H+ transporting, mitochondrial F0 complex, subunit s (factor B) (ATP5S), nuclear gene encoding mitochondrial protein, transcript variant 1, mRNA.
ILMN_2413780	1.21389	0.0966214	Homo sapiens seizure related 6 homolog (mouse)-like 2 (SEZ6L2), transcript variant 2, mRNA.
ILMN_1671928	1.15792	0.0966214	Homo sapiens protein S (alpha) (PROS1), mRNA.
ILMN_3229733	1.17144	0.0966214	Homo sapiens sigma non-opioid intracellular receptor 1 (SIGMAR1), transcript variant 2, mRNA.
ILMN_1672503	1.14906	0.150274	Homo sapiens dihydropyrimidinase-like 2 (DPYSL2), mRNA.
ILMN_2311796	1.19948	0.150274	Homo sapiens testis derived transcript (3 LIM domains) (TES), transcript variant 2, mRNA.
ILMN_3271412	1.19647	0.150274	PREDICTED: Homo sapiens misc_RNA (LOC100127922), miscRNA.
ILMN_1685954	1.18109	0.150274	Homo sapiens hydroxymethylbilane synthase (HMBS), transcript variant 1, mRNA.
ILMN_1808824	1.14073	0.150274	Homo sapiens nebulette (NEBL), transcript variant 1, mRNA.
ILMN_1752932	1.16823	0.150274	Homo sapiens myelin protein zero-like 2 (MPZL2), transcript variant 1, mRNA.
ILMN_2317923	1.17379	0.150274	Homo sapiens transmembrane protein 132A (TMEM132A), transcript variant 2, mRNA.
ILMN_1715968	1.14807	0.150274	Homo sapiens myeloid/lymphoid or mixed-lineage leukemia 4 (MLL4), mRNA.
ILMN_1750373	1.14787	0.150274	Homo sapiens Kallmann syndrome 1 sequence (KAL1), mRNA.
ILMN_1800253	1.17048	0.150274	Homo sapiens zinc finger protein 711 (ZNF711), mRNA.
ILMN_1751571	1.16463	0.150274	Homo sapiens RAD23 homolog A (S. cerevisiae) (RAD23A), mRNA.
ILMN_1691946	1.18097	0.150274	Homo sapiens family with sequence similarity 173, member B (FAM173B), mRNA.
ILMN_2152581	1.14841	0.150274	Homo sapiens serine/threonine kinase 38 (STK38), mRNA.
ILMN_1780189	1.17929	0.150274	Homo sapiens proteasome (prosome, macropain) 26S subunit, ATPase, 5 (PSMC5), mRNA.
ILMN_1804822	1.16668	0.150274	Homo sapiens sulfiredoxin 1 homolog (S. cerevisiae) (SRXN1), mRNA.
ILMN_2058512	1.17486	0.150274	Homo sapiens proteasome (prosome, macropain) subunit, alpha type, 2 (PSMA2), mRNA.
ILMN_1751760	1.16045	0.150274	Homo sapiens breast carcinoma amplified sequence 2 (BCAS2), mRNA.
ILMN_1775829	1.19487	0.150274	Homo sapiens PERP, TP53 apoptosis effector (PERP), mRNA.
ILMN_1749799	1.16583	0.150274	Homo sapiens nucleosomal binding protein 1 (NSBP1), mRNA.
ILMN_3294007	1.15222	0.150274	PREDICTED: Homo sapiens 60S ribosomal protein L14-like (LOC442442), mRNA.
ILMN_1715525	1.14431	0.150274	PREDICTED: Homo sapiens similar to ADP-ribosylation factor 7 (LOC646038), mRNA.
ILMN_1675398	1.14834	0.150274	Homo sapiens aldehyde dehydrogenase 1 family, member B1 (ALDH1B1), nuclear gene encoding mitochondrial protein, mRNA.
ILMN_2413041	1.15695	0.150274	Homo sapiens TEA domain family member 4 (TEAD4), transcript variant 1, mRNA.
ILMN_1695959	1.19769	0.150274	Homo sapiens chromosome 21 open reading frame 63 (C21orf63), mRNA.
ILMN_1715482	1.16903	0.150274	Homo sapiens unc-51-like kinase 2 (C. elegans) (ULK2), mRNA.
ILMN_1814221	1.15504	0.150274	Homo sapiens neuronal pentraxin I (NPTX1), mRNA.
ILMN_3246315	1.1793	0.150274	PREDICTED: Homo sapiens similar to hCG2040254 (LOC100133697), mRNA.
ILMN_1713952	1.1738	0.150274	Homo sapiens chromosome 1 open reading frame 106 (C1orf106), mRNA.
ILMN_1758055	1.14386	0.150274	Homo sapiens Yip1 interacting factor homolog B (S. cerevisiae) (YIF1B), transcript variant 2, mRNA.
ILMN_1750563	1.18604	0.150274	Homo sapiens cerebral endothelial cell adhesion molecule (CERCAM), mRNA.
ILMN_1778255	1.15327	0.150274	Homo sapiens phenylalanyl-tRNA synthetase, alpha subunit (FARSA), mRNA.
ILMN_1670000	1.13182	0.150274	Homo sapiens DDB1 and CUL4 associated factor 6 (DCAF6), transcript variant 2, mRNA.
ILMN_1715947	1.16043	0.150274	PREDICTED: Homo sapiens similar to Heterogeneous nuclear ribonucleoprotein A1 (Helix-destabilizing protein) (Single-strand RNA-binding protein) (hnRNP core protein A1) (HDP) (LOC648210), mRNA.
ILMN_1701696	1.1535	0.150274	PREDICTED: Homo sapiens similar to signal recognition particle 14kDa (homologous Alu RNA binding protein) (LOC644863), mRNA.
ILMN_1745420	1.18385	0.150274	Homo sapiens PHD finger protein 19 (PHF19), transcript variant 2, mRNA.
ILMN_1784661	1.17753	0.150274	Homo sapiens transmembrane protein 2 (TMEM2), mRNA.
ILMN_2392080	1.14273	0.150274	Homo sapiens DDB1 and CUL4 associated factor 6 (DCAF6), transcript variant 2, mRNA.
ILMN_3251246	1.18633	0.150274	Homo sapiens phosphatidylinositol glycan anchor biosynthesis, class H (PIGH), mRNA.
ILMN_1751901	1.19318	0.150274	Homo sapiens transmembrane protein 163 (TMEM163), mRNA.
ILMN_1687080	1.15529	0.150274	PREDICTED: Homo sapiens similar to eukaryotic translation elongation factor 1 alpha 2 (LOC402251), mRNA.
ILMN_1700628	1.13952	0.150274	Homo sapiens DEAD (Asp-Glu-Ala-Asp) box polypeptide 24 (DDX24), mRNA.
ILMN_1713266	1.13834	0.150274	Homo sapiens family with sequence similarity 46, member C (FAM46C), mRNA.
ILMN_2225698	1.15902	0.150274	Homo sapiens NADH dehydrogenase (ubiquinone) 1 alpha subcomplex, 10, 42kDa (NDUFA10), nuclear gene encoding mitochondrial protein, mRNA.
ILMN_2409167	1.18179	0.150274	Homo sapiens annexin A2 (ANXA2), transcript variant 1, mRNA.
ILMN_2401344	1.19062	0.150274	Homo sapiens protein phosphatase 2 (formerly 2A), regulatory subunit B, gamma isoform (PPP2R2C), transcript variant 2, mRNA.
ILMN_1658560	1.13199	0.150274	PREDICTED: Homo sapiens similar to melanoma antigen family D, 4 isoform 1, transcript variant 2 (LOC653210), mRNA.
ILMN_3211302	1.22892	0.150274	PREDICTED: Homo sapiens misc_RNA (LOC646909), miscRNA.
ILMN_1761113	1.15604	0.150274	Homo sapiens guanine nucleotide binding protein-like 2 (nucleolar) (GNL2), mRNA.
ILMN_2139827	1.15002	0.150274	Homo sapiens family with sequence similarity 54, member A (FAM54A), mRNA.
ILMN_1778319	1.20039	0.150274	Homo sapiens dermokine (DMKN), transcript variant 1, mRNA.
ILMN_1791067	1.17166	0.150274	Homo sapiens testis-specific kinase 1 (TESK1), mRNA.
ILMN_3279092	1.2172	0.150274	PREDICTED: Homo sapiens similar to heterogeneous nuclear ribonucleoprotein A1 (LOC645691), mRNA.
ILMN_2377430	1.17388	0.150274	Homo sapiens 1-acylglycerol-3-phosphate O-acyltransferase 2 (lysophosphatidic acid acyltransferase, beta) (AGPAT2), transcript variant 2, mRNA.
ILMN_3248113	1.1497	0.150274	Homo sapiens small nuclear ribonucleoprotein 70kDa (U1) (SNRNP70), mRNA.
ILMN_1696160	1.21665	0.150274	Homo sapiens tRNA glutamine 1 (TRQ1) on chromosome 17.
ILMN_1806010	1.21412	0.150274	Homo sapiens cullin 9 (CUL9), mRNA.
ILMN_1709237	1.13471	0.150274	Homo sapiens epoxide hydrolase 2, cytoplasmic (EPHX2), mRNA.
ILMN_1730765	1.14739	0.150274	Homo sapiens dual specificity phosphatase 22 (DUSP22), mRNA.
ILMN_2333440	1.12187	0.150274	Homo sapiens transmembrane 9 superfamily member 1 (TM9SF1), transcript variant 2, mRNA.
ILMN_1673673	1.1332	0.150274	Homo sapiens PDZ binding kinase (PBK), mRNA.
ILMN_2062701	1.16453	0.150274	Homo sapiens growth arrest-specific 1 (GAS1), mRNA.
ILMN_1760708	1.14567	0.150274	Homo sapiens crystallin, beta B2 (CRYBB2), mRNA.
ILMN_1742534	1.12757	0.150274	Homo sapiens collagen, type IV, alpha 5 (COL4A5), transcript variant 1, mRNA.
ILMN_2413816	1.1098	0.150274	Homo sapiens growth factor receptor-bound protein 14 (GRB14), mRNA.
ILMN_3199896	1.19117	0.150274	PREDICTED: Homo sapiens misc_RNA (LOC442153), miscRNA.
ILMN_1651705	1.13201	0.150274	Homo sapiens catalase (CAT), mRNA.
ILMN_2336781	1.12716	0.150274	Homo sapiens superoxide dismutase 2, mitochondrial (SOD2), nuclear gene encoding mitochondrial protein, transcript variant 2, mRNA.
ILMN_1652716	1.18393	0.150274	Homo sapiens three prime histone mRNA exonuclease 1 (THEX1), mRNA.
ILMN_2135339	1.15939	0.150274	Homo sapiens chromosome 3 open reading frame 70 (C3orf70), mRNA.
ILMN_1704531	1.2347	0.150274	Homo sapiens prostaglandin reductase 1 (PTGR1), mRNA.
ILMN_3276019	1.22372	0.150274	PREDICTED: Homo sapiens misc_RNA (LOC728060), miscRNA.
ILMN_1815745	1.16588	0.150274	Homo sapiens SRY (sex determining region Y)-box 4 (SOX4), mRNA.
ILMN_1674334	1.14242	0.150274	PREDICTED: Homo sapiens similar to amrmadillo repeat containing, X-linked 6 (H. sapiens)-like (LOC653354), mRNA.
ILMN_3227023	1.20463	0.150274	Homo sapiens small nucleolar RNA host gene 7 (non-protein coding) (SNHG7), transcript variant 1, non-coding RNA.
ILMN_3203868	1.24227	0.150274	PREDICTED: Homo sapiens misc_RNA (LOC649873), miscRNA.
ILMN_1796595	1.1687	0.150274	Homo sapiens chromosome 5 open reading frame 22 (C5orf22), mRNA.
ILMN_1794707	1.17719	0.150274	Homo sapiens ATH1, acid trehalase-like 1 (yeast) (ATHL1), mRNA.
ILMN_2340599	1.20737	0.150274	Homo sapiens EPH receptor A8 (EPHA8), transcript variant 2, mRNA.
ILMN_1701464	1.1794	0.150274	Homo sapiens zinc finger protein 776 (ZNF776), mRNA.
ILMN_2056032	1.16362	0.150274	Homo sapiens CD99 molecule (CD99), transcript variant 1, mRNA.
ILMN_1762714	1.16783	0.150274	Homo sapiens vestigial like 2 (Drosophila) (VGLL2), transcript variant 2, mRNA.
ILMN_1701127	1.16718	0.150274	Homo sapiens coiled-coil and C2 domain containing 1A (CC2D1A), mRNA.
ILMN_2130525	1.15042	0.150274	Homo sapiens tetraspanin 13 (TSPAN13), mRNA.
ILMN_1717294	1.13669	0.150274	Homo sapiens protein tyrosine phosphatase, non-receptor type 3 (PTPN3), mRNA.
ILMN_1732615	1.18864	0.150274	PREDICTED: Homo sapiens acetylserotonin O-methyltransferase-like (ASMTL), mRNA.
ILMN_3193623	1.19755	0.150274	PREDICTED: Homo sapiens hypothetical protein LOC100129657 (LOC100129657), mRNA.
ILMN_1675421	1.11994	0.150274	PREDICTED: Homo sapiens similar to HESB like domain containing 2, transcript variant 1 (LOC389293), mRNA.
ILMN_1661427	1.2521	0.150274	PREDICTED: Homo sapiens radical fringe homolog (Drosophila) (RFNG), mRNA.
ILMN_1768506	1.13921	0.150274	Homo sapiens mitogen-activated protein kinase 15 (MAPK15), mRNA.
ILMN_1681737	1.19873	0.150274	Homo sapiens thymosin beta 15a (TMSB15A), mRNA.
ILMN_1726666	1.17857	0.150274	Homo sapiens glutathione peroxidase 3 (plasma) (GPX3), mRNA.
ILMN_2399140	1.25318	0.150274	Homo sapiens RAB5C, member RAS oncogene family (RAB5C), transcript variant 2, mRNA.
ILMN_1807945	1.19493	0.150274	Homo sapiens acidic (leucine-rich) nuclear phosphoprotein 32 family, member A (ANP32A), mRNA.
ILMN_1753627	1.14428	0.150274	Homo sapiens dolichol kinase (DOLK), mRNA.
ILMN_2361570	1.13695	0.150274	Homo sapiens sorting nexin 14 (SNX14), transcript variant 2, mRNA.
ILMN_3205353	1.15961	0.150274	PREDICTED: Homo sapiens similar to RAB13 protein (LOC100131294), mRNA.
ILMN_3292008	1.17465	0.150274	PREDICTED: Homo sapiens misc_RNA (LOC401676), miscRNA.
ILMN_2401436	1.18222	0.150274	Homo sapiens protein kinase, membrane associated tyrosine/threonine 1 (PKMYT1), transcript variant 2, mRNA.
ILMN_1655482	1.14556	0.150274	Homo sapiens tripartite motif-containing 27 (TRIM27), mRNA.
ILMN_1682110	1.19664	0.150274	Homo sapiens homeobox A10 (HOXA10), transcript variant 1, mRNA.
ILMN_1782417	1.13948	0.150274	PREDICTED: Homo sapiens hypothetical protein LOC651064 (LOC651064), mRNA.
ILMN_2091347	1.15108	0.150274	Homo sapiens isocitrate dehydrogenase 1 (NADP+), soluble (IDH1), mRNA.
ILMN_2410713	1.14735	0.150274	Homo sapiens fibroblast growth factor receptor 4 (FGFR4), transcript variant 3, mRNA.
ILMN_2200503	1.16324	0.150274	Homo sapiens nitrilase family, member 2 (NIT2), mRNA.
ILMN_1711462	1.24277	0.150274	Homo sapiens meiosis-specific nuclear structural 1 (MNS1), mRNA.
ILMN_1761801	1.21206	0.150274	Homo sapiens tropomyosin 3 pseudogene (LOC147804), non-coding RNA.
ILMN_2161746	1.13626	0.150274	Homo sapiens thyroid hormone receptor interactor 10 (TRIP10), mRNA.
ILMN_2116366	1.12616	0.150274	Homo sapiens ribosomal protein L12 (RPL12), mRNA.
ILMN_1723123	1.20604	0.150274	Homo sapiens fibroblast growth factor receptor 3 (achondroplasia, thanatophoric dwarfism) (FGFR3), transcript variant 2, mRNA.
ILMN_3244611	1.1828	0.150274	PREDICTED: Homo sapiens hypothetical protein LOC100132060 (LOC100132060), mRNA.
ILMN_3243334	1.19176	0.150274	PREDICTED: Homo sapiens similar to TRIM5/cyclophilin A V1 fusion protein (LOC645762), mRNA.
ILMN_1788462	1.14735	0.150274	Homo sapiens adenosylmethionine decarboxylase 1 (AMD1), transcript variant 2, mRNA.
ILMN_1664283	1.14261	0.150274	Homo sapiens chromosome 9 open reading frame 75 (C9orf75), mRNA.
ILMN_1692352	1.17303	0.150274	Homo sapiens interleukin-1 receptor-associated kinase 4 (IRAK4), mRNA.
ILMN_3278548	1.27579	0.150274	PREDICTED: Homo sapiens similar to hCG1810802 (LOC643308), mRNA.
ILMN_2363273	1.17799	0.150274	Homo sapiens zinc finger protein 226 (ZNF226), transcript variant 4, mRNA.
ILMN_1723822	1.1809	0.150274	Homo sapiens polybromo 1 (PBRM1), transcript variant 4, mRNA.
ILMN_1671478	1.14083	0.150274	Homo sapiens creatine kinase, brain (CKB), mRNA.
ILMN_1780898	1.14438	0.150274	Homo sapiens protein kinase C, eta (PRKCH), mRNA.
ILMN_2072622	1.15893	0.150274	Homo sapiens hypothetical protein FLJ12684 (FLJ12684), mRNA. XR_001254
ILMN_2162253	1.16928	0.150274	Homo sapiens neuromedin U (NMU), mRNA.
ILMN_2087629	1.14164	0.150274	Homo sapiens nucleolar protein 4 (NOL4), mRNA.
ILMN_1729533	1.13226	0.150274	Homo sapiens apolipoprotein A-I binding protein (APOA1BP), mRNA.
ILMN_1695731	1.15133	0.150274	Homo sapiens tubulin, gamma 1 (TUBG1), mRNA.
ILMN_1799725	1.2325	0.150274	Homo sapiens dedicator of cytokinesis 2 (DOCK2), mRNA.
ILMN_1655068	1.1996	0.150274	Homo sapiens target of myb1-like 2 (chicken) (TOM1L2), transcript variant 3, mRNA.
ILMN_2134062	1.13006	0.150274	Homo sapiens alkB, alkylation repair homolog 3 (E. coli) (ALKBH3), mRNA.
ILMN_1709750	1.14988	0.150274	Homo sapiens sushi domain containing 1 (SUSD1), mRNA.
ILMN_1665117	1.16043	0.150274	Homo sapiens chromosome 6 open reading frame 89 (C6orf89), mRNA.
ILMN_1761247	1.16804	0.150274	Homo sapiens pirin (iron-binding nuclear protein) (PIR), transcript variant 2, mRNA.
ILMN_2379835	1.22343	0.150274	Homo sapiens SMT3 suppressor of mif two 3 homolog 1 (S. cerevisiae) (SUMO1), transcript variant 1, mRNA.
ILMN_1759915	1.15375	0.150274	Homo sapiens actin related protein 2/3 complex, subunit 1A, 41kDa (ARPC1A), mRNA.
ILMN_1744210	1.21763	0.150274	Homo sapiens succinate dehydrogenase complex, subunit A, flavoprotein (Fp) (SDHA), nuclear gene encoding mitochondrial protein, mRNA.
ILMN_1661039	1.14786	0.150274	Homo sapiens mitochondrial ribosomal protein L30 (MRPL30), nuclear gene encoding mitochondrial protein, transcript variant 1, mRNA.
ILMN_2340347	1.15043	0.150274	Homo sapiens pyruvate carboxylase (PC), nuclear gene encoding mitochondrial protein, transcript variant 2, mRNA.
ILMN_2201678	1.12681	0.150274	Homo sapiens follistatin-like 1 (FSTL1), mRNA.
ILMN_1695034	1.19845	0.150274	PREDICTED: Homo sapiens hypothetical LOC642817 (LOC642817), mRNA.
ILMN_1703946	1.14053	0.150274	Homo sapiens adenosine A2b receptor (ADORA2B), mRNA.
ILMN_1805132	1.19781	0.150274	Homo sapiens protocadherin 19 (PCDH19), mRNA.
ILMN_1706498	1.11718	0.150274	Homo sapiens dermatan sulfate epimerase (DSE), transcript variant 1, mRNA.
ILMN_2111932	1.1924	0.150274	Homo sapiens serine incorporator 2 (SERINC2), mRNA.
ILMN_2396996	1.13629	0.150274	Homo sapiens phosphopantothenoylcysteine synthetase (PPCS), transcript variant 2, mRNA.
ILMN_1776936	1.21657	0.150274	Homo sapiens ankyrin repeat domain 38 (ANKRD38), mRNA.
ILMN_1763000	1.1108	0.150274	Homo sapiens ArfGAP with dual PH domains 2 (ADAP2), mRNA.
ILMN_1696434	1.16494	0.150274	Homo sapiens laminin, alpha 1 (LAMA1), mRNA.
ILMN_3274351	1.24213	0.531281	PREDICTED: Homo sapiens misc_RNA (LOC644037), miscRNA.
ILMN_1775016	1.17426	0.531281	Homo sapiens myelin protein zero-like 2 (MPZL2), transcript variant 2, mRNA.
ILMN_1702973	1.16066	0.531281	Homo sapiens transmembrane protein 166 (TMEM166), mRNA.
ILMN_1770293	1.17183	0.531281	Homo sapiens Kruppel-like factor 5 (intestinal) (KLF5), mRNA.
ILMN_1724145	1.13416	0.531281	Homo sapiens chromobox homolog 4 (Pc class homolog, Drosophila) (CBX4), mRNA.
ILMN_2410771	1.14064	0.531281	Homo sapiens kelch-like ECH-associated protein 1 (KEAP1), transcript variant 2, mRNA.
ILMN_1739450	1.13623	0.531281	Homo sapiens nuclear factor (erythroid-derived 2)-like 1 (NFE2L1), mRNA.
ILMN_1669592	1.16174	0.531281	Homo sapiens membrane-associated ring finger (C3HC4) 2 (MARCH2), transcript variant 3, mRNA.
ILMN_1800634	1.14258	0.531281	Homo sapiens non-metastatic cells 4, protein expressed in (NME4), nuclear gene encoding mitochondrial protein, mRNA.
ILMN_3307659	1.16857	0.531281	Homo sapiens SFT2 domain containing 2 (SFT2D2), mRNA.
ILMN_1789733	1.16025	0.531281	Homo sapiens CAP-GLY domain containing linker protein 3 (CLIP3), mRNA.
ILMN_2047240	1.22405	0.531281	Homo sapiens arylsulfatase A (ARSA), mRNA.
ILMN_3297898	1.16921	0.531281	PREDICTED: Homo sapiens similar to Ubiquinol-cytochrome c reductase hinge protein (LOC729769), mRNA.
ILMN_2113362	1.16746	0.531281	Homo sapiens ADP-ribosylation factor-like 6 interacting protein 1 (ARL6IP1), mRNA.
ILMN_2340027	1.17935	0.531281	Homo sapiens tetraspanin 4 (TSPAN4), transcript variant 6, mRNA.
ILMN_1673543	1.14112	0.531281	Homo sapiens phosphoglucomutase 2 (PGM2), mRNA.
ILMN_1673521	1.18343	0.531281	Homo sapiens KISS1 receptor (KISS1R), mRNA.
ILMN_1770339	1.16097	0.531281	Homo sapiens RPA interacting protein (RPAIN), mRNA.
ILMN_1696699	1.11422	0.531281	Homo sapiens family with sequence similarity 184, member A (FAM184A), transcript variant 1, mRNA.
ILMN_1687301	1.14909	0.531281	Homo sapiens versican (VCAN), mRNA.
ILMN_1673711	1.15709	0.531281	Homo sapiens heat shock protein 90kDa alpha (cytosolic), class B member 1 (HSP90AB1), mRNA.
ILMN_1735680	1.1222	0.531281	Homo sapiens transmembrane protein 30A (TMEM30A), mRNA.
ILMN_1694075	1.16399	0.531281	Homo sapiens growth arrest and DNA-damage-inducible, alpha (GADD45A), mRNA.
ILMN_1656248	1.15314	0.531281	Homo sapiens adipocyte-specific adhesion molecule (ASAM), mRNA.
ILMN_1708345	1.21675	0.531281	Homo sapiens deoxynucleotidyltransferase, terminal, interacting protein 2 (DNTTIP2), mRNA.
ILMN_1721758	1.18429	0.531281	Homo sapiens inhibitor of DNA binding 4, dominant negative helix-loop-helix protein (ID4), mRNA.
ILMN_1732404	1.16195	0.531281	Homo sapiens chromosome 2 open reading frame 15 (C2orf15), mRNA.
ILMN_2074044	1.14502	0.531281	Homo sapiens plastin 1 (I isoform) (PLS1), mRNA.
ILMN_1698404	1.14556	0.531281	Homo sapiens endoplasmic reticulum to nucleus signalling 1 (ERN1), transcript variant 2, mRNA.
ILMN_3249435	1.14645	0.531281	Homo sapiens ubiquitin associated and SH3 domain containing, B (UBASH3B), mRNA.
ILMN_2092850	1.14352	0.531281	Homo sapiens heparanase (HPSE), mRNA.
ILMN_1755911	1.12122	0.531281	Homo sapiens inhibitor of growth family, member 5 (ING5), mRNA.
ILMN_2396148	1.16593	0.531281	Homo sapiens huntingtin interacting protein 1 related (HIP1R), mRNA.
ILMN_1738684	1.13988	0.531281	Homo sapiens neurexin 2 (NRXN2), transcript variant beta, mRNA.
ILMN_2411658	1.16026	0.531281	Homo sapiens Hermansky-Pudlak syndrome 1 (HPS1), transcript variant 2, mRNA.
ILMN_1673548	1.13912	0.531281	Homo sapiens galectin-related protein (HSPC159), mRNA.
ILMN_1740407	1.13641	0.531281	Homo sapiens chondroitin sulfate synthase 3 (CHSY3), mRNA.
ILMN_1759117	1.18315	0.531281	Homo sapiens X-linked Kx blood group (McLeod syndrome) (XK), mRNA.
ILMN_1769580	1.13951	0.531281	Homo sapiens protease, serine, 35 (PRSS35), mRNA.
ILMN_1693119	1.11435	0.531281	Homo sapiens LY6/PLAUR domain containing 6B (LYPD6B), mRNA.
ILMN_1684594	1.13091	0.531281	Homo sapiens ubiquitin specific peptidase 24 (USP24), mRNA.
ILMN_1728435	1.10819	0.531281	Homo sapiens chromosome 12 open reading frame 45 (C12orf45), mRNA.
ILMN_1800626	1.17217	0.531281	Homo sapiens sestrin 1 (SESN1), mRNA.
ILMN_3300640	1.1375	0.531281	PREDICTED: Homo sapiens misc_RNA (MGC26356), miscRNA.
ILMN_1719985	1.15894	0.531281	Homo sapiens fem-1 homolog a (C. elegans) (FEM1A), mRNA.
ILMN_2186678	1.14522	0.531281	Homo sapiens chromosome 6 open reading frame 211 (C6orf211), mRNA.
ILMN_2399497	1.18012	0.531281	Homo sapiens regulatory factor X-associated ankyrin-containing protein (RFXANK), transcript variant 2, mRNA.
ILMN_1757387	1.14603	0.531281	Homo sapiens ubiquitin carboxyl-terminal esterase L1 (ubiquitin thiolesterase) (UCHL1), mRNA.
ILMN_1793934	1.13415	0.531281	Homo sapiens phosphatidylserine decarboxylase (PISD), mRNA.
ILMN_1795218	1.17469	0.531281	Homo sapiens DEAH (Asp-Glu-Ala-His) box polypeptide 30 (DHX30), transcript variant 1, mRNA.
ILMN_1698733	1.16573	0.531281	Homo sapiens cornichon homolog 2 (Drosophila) (CNIH2), mRNA.
ILMN_1695362	1.13441	0.531281	Homo sapiens zinc finger protein 32 (ZNF32), transcript variant 2, mRNA.
ILMN_2153916	1.14054	0.531281	Homo sapiens heat shock 70kDa protein 2 (HSPA2), mRNA.
ILMN_2336982	1.15891	0.531281	Homo sapiens neuroplastin (NPTN), transcript variant alpha, mRNA.
ILMN_1781155	1.13317	0.531281	Homo sapiens v-yes-1 Yamaguchi sarcoma viral related oncogene homolog (LYN), mRNA.
ILMN_1714569	1.2817	0.531281	Homo sapiens PCTAIRE protein kinase 1 (PCTK1), transcript variant 1, mRNA.
ILMN_1764228	1.13487	0.531281	Homo sapiens disabled homolog 2, mitogen-responsive phosphoprotein (Drosophila) (DAB2), mRNA.
ILMN_3298400	1.13042	0.531281	PREDICTED: Homo sapiens similar to supervillin (LOC731954), mRNA.
ILMN_3232219	1.12478	0.531281	PREDICTED: Homo sapiens similar to cofactor required for Sp1 transcriptional activation, subunit 8, 34kDa, transcript variant 2 (LOC100134189), mRNA.
ILMN_3241495	1.21971	0.531281	Homo sapiens highly up-regulated in liver cancer (non-protein coding) (HULC), non-coding RNA.
ILMN_1696702	1.11438	0.531281	Homo sapiens neogenin homolog 1 (chicken) (NEO1), mRNA.
ILMN_2261076	1.18792	0.531281	Homo sapiens neural precursor cell expressed, developmentally down-regulated 9 (NEDD9), transcript variant 1, mRNA.
ILMN_1681515	1.12646	0.531281	Homo sapiens cytokine receptor-like factor 1 (CRLF1), mRNA.
ILMN_3212051	1.14561	0.531281	PREDICTED: Homo sapiens misc_RNA (LOC100131810), miscRNA.
ILMN_1690170	1.17712	0.531281	Homo sapiens cellular retinoic acid binding protein 2 (CRABP2), mRNA.
ILMN_1651680	1.11341	0.531281	PREDICTED: Homo sapiens similar to eukaryotic translation elongation factor 1 alpha 2 (LOC649150), mRNA.
ILMN_3304203	1.20287	0.531281	PREDICTED: Homo sapiens misc_RNA (LOC729342), miscRNA.
ILMN_1662741	1.12097	0.531281	Homo sapiens endothelial differentiation, lysophosphatidic acid G-protein-coupled receptor, 4 (EDG4), mRNA.
ILMN_2338323	1.14383	0.531281	Homo sapiens cell division cycle 25 homolog B (S. pombe) (CDC25B), transcript variant 2, mRNA.
ILMN_1797822	1.13481	0.531281	Homo sapiens sel-1 suppressor of lin-12-like 3 (C. elegans) (SEL1L3), mRNA.
ILMN_1701269	1.16187	0.531281	Homo sapiens ATP synthase, H+ transporting, mitochondrial F1 complex, gamma polypeptide 1 (ATP5C1), nuclear gene encoding mitochondrial protein, transcript variant 2, mRNA.
ILMN_1790062	1.15179	0.531281	Homo sapiens family with sequence similarity 105, member B (FAM105B), mRNA.
ILMN_1740213	1.1727	0.531281	Homo sapiens ELOVL family member 7, elongation of long chain fatty acids (yeast) (ELOVL7), mRNA.
ILMN_1682459	1.16324	0.531281	Homo sapiens tubulin, beta 4 (TUBB4), mRNA.
ILMN_1661346	1.12504	0.531281	PREDICTED: Homo sapiens similar to Heterogeneous nuclear ribonucleoprotein A1 (Helix-destabilizing protein) (Single-strand RNA-binding protein) (hnRNP core protein A1) (HDP) (LOC648210), mRNA.
ILMN_2202790	1.14761	0.531281	Homo sapiens multiple coagulation factor deficiency 2 (MCFD2), mRNA.
ILMN_1800461	1.12328	0.531281	Homo sapiens casein kinase 2, beta polypeptide (CSNK2B), mRNA.
ILMN_1728024	1.21306	0.531281	Homo sapiens tubulin, gamma 1 (TUBG1), mRNA.
ILMN_1695404	1.1898	0.531281	Homo sapiens lymphocyte antigen 6 complex, locus E (LY6E), mRNA.
ILMN_3240420	1.12666	0.531281	Homo sapiens ubiquitin specific peptidase 18 (USP18), mRNA.
ILMN_2141398	1.15866	0.531281	Homo sapiens vezatin, adherens junctions transmembrane protein (VEZT), mRNA.
ILMN_1661051	1.16653	0.531281	Homo sapiens WW domain binding protein 11 (WBP11), mRNA.
ILMN_1684217	1.15809	0.531281	Homo sapiens aurora kinase B (AURKB), mRNA.
ILMN_3224290	1.18928	0.531281	PREDICTED: Homo sapiens misc_RNA (LOC730052), miscRNA.
ILMN_3274014	1.138	0.531281	PREDICTED: Homo sapiens similar to coiled-coil domain containing 25 (LOC100130263), mRNA.
ILMN_1779410	1.14296	0.531281	Homo sapiens VAMP (vesicle-associated membrane protein)-associated protein A, 33kDa (VAPA), transcript variant 1, mRNA.
ILMN_3289508	1.13374	0.531281	PREDICTED: Homo sapiens hypothetical protein LOC339192 (LOC339192), mRNA.
ILMN_2112417	1.15308	0.531281	Homo sapiens phosphoglycerate mutase 1 (brain) (PGAM1), mRNA.
ILMN_1787513	1.14562	0.531281	Homo sapiens ARP3 actin-related protein 3 homolog B (yeast) (ACTR3B), transcript variant 2, mRNA.
ILMN_1804384	1.22988	0.531281	Homo sapiens acetylserotonin O-methyltransferase-like (ASMTL), mRNA.
ILMN_1697268	1.16732	0.531281	Homo sapiens elastin microfibril interfacer 2 (EMILIN2), mRNA.
ILMN_2153495	1.15758	0.531281	Homo sapiens wingless-type MMTV integration site family, member 7B (WNT7B), mRNA.
ILMN_1731783	1.148	0.531281	Homo sapiens ATPase, Na+/K+ transporting, alpha 1 polypeptide (ATP1A1), transcript variant 1, mRNA.
ILMN_1802174	1.13641	0.531281	Homo sapiens Wilms tumor 1 (WT1), transcript variant D, mRNA.
ILMN_3197767	1.18021	0.531281	PREDICTED: Homo sapiens similar to heterogeneous nuclear ribonucleoprotein A1 (LOC645691), mRNA.
ILMN_1703370	1.14255	0.531281	Homo sapiens zinc finger, DHHC-type containing 12 (ZDHHC12), mRNA.
ILMN_3199780	1.12422	0.531281	PREDICTED: Homo sapiens misc_RNA (LOC401076), miscRNA.
ILMN_1778144	1.15816	0.531281	Homo sapiens hypothetical protein FLJ20489 (FLJ20489), mRNA.
ILMN_1734596	1.15048	0.531281	Homo sapiens tandem C2 domains, nuclear (TC2N), mRNA.
ILMN_1661337	1.17352	0.531281	Homo sapiens spermidine synthase (SRM), mRNA.
ILMN_1797693	1.1681	0.531281	Homo sapiens BRI3 binding protein (BRI3BP), mRNA.
ILMN_1722809	1.15531	0.531281	Homo sapiens neuronal cell adhesion molecule (NRCAM), transcript variant 2, mRNA.
ILMN_1701933	1.11796	0.531281	Homo sapiens synuclein, alpha (non A4 component of amyloid precursor) (SNCA), transcript variant NACP112, mRNA.
ILMN_1771348	1.15392	0.531281	Homo sapiens ACN9 homolog (S. cerevisiae) (ACN9), mRNA.
ILMN_1671295	1.13289	0.531281	Homo sapiens coiled-coil domain containing 3 (CCDC3), mRNA.
ILMN_1756052	1.11561	0.531281	Homo sapiens nucleolar protein 4 (NOL4), mRNA.
ILMN_1689525	1.18237	0.531281	Homo sapiens phorbol-12-myristate-13-acetate-induced protein 1 (PMAIP1), mRNA.
ILMN_2349444	1.17464	0.531281	Homo sapiens nudix (nucleoside diphosphate linked moiety X)-type motif 2 (NUDT2), transcript variant 3, mRNA.
ILMN_1758164	1.1447	0.531281	Homo sapiens stanniocalcin 1 (STC1), mRNA.
ILMN_2079786	1.14272	0.531281	Homo sapiens NUAK family, SNF1-like kinase, 1 (NUAK1), mRNA.
ILMN_2133799	1.1613	0.531281	Homo sapiens acetyl-Coenzyme A acetyltransferase 2 (acetoacetyl Coenzyme A thiolase) (ACAT2), mRNA.
ILMN_1815024	1.17873	0.531281	Homo sapiens peroxiredoxin 5 (PRDX5), nuclear gene encoding mitochondrial protein, transcript variant 1, mRNA.
ILMN_1688642	1.14713	0.531281	Homo sapiens laminin, gamma 3 (LAMC3), mRNA.
ILMN_1779735	1.12907	0.531281	Homo sapiens chromosome 7 open reading frame 59 (C7orf59), mRNA.
ILMN_1669788	1.13167	0.531281	Homo sapiens nudix (nucleoside diphosphate linked moiety X)-type motif 14 (NUDT14), mRNA.
ILMN_3249669	1.13919	0.531281	Homo sapiens HEAT repeat containing 5A (HEATR5A), mRNA.
ILMN_2128623	1.16088	0.531281	Homo sapiens phosducin-like 3 pseudogene (LOC285359) on chromosome 3.
ILMN_1701169	1.16584	0.531281	Homo sapiens heterochromatin protein 1, binding protein 3 (HP1BP3), mRNA.
ILMN_2060413	1.15365	0.531281	Homo sapiens CD24 molecule (CD24), mRNA.
ILMN_2373632	1.12208	0.531281	Homo sapiens isocitrate dehydrogenase 3 (NAD+) beta (IDH3B), nuclear gene encoding mitochondrial protein, transcript variant 1, mRNA.
ILMN_2089902	1.14704	0.531281	Homo sapiens nuclear undecaprenyl pyrophosphate synthase 1 homolog (S. cerevisiae) (NUS1), mRNA.
ILMN_1762861	1.16593	0.531281	Homo sapiens major histocompatibility complex, class I, F (HLA-F), transcript variant 1, mRNA.
ILMN_1699695	1.12019	0.531281	Homo sapiens tumor necrosis factor receptor superfamily, member 21 (TNFRSF21), mRNA.
ILMN_1695475	1.15061	0.531281	Homo sapiens sema domain, immunoglobulin domain (Ig), short basic domain, secreted, (semaphorin) 3C (SEMA3C), mRNA.
ILMN_2120210	1.12452	0.531281	Homo sapiens regulator of calcineurin 2 (RCAN2), mRNA.
ILMN_2115421	1.15352	0.531281	Homo sapiens solute carrier family 25 (mitochondrial carrier; Graves disease autoantigen), member 16 (SLC25A16), nuclear gene encoding mitochondrial protein, mRNA.
ILMN_1719749	1.14522	0.531281	Homo sapiens prostaglandin E synthase 3 (cytosolic) (PTGES3), mRNA.
ILMN_2054297	1.12974	0.531281	Homo sapiens prostaglandin-endoperoxide synthase 2 (prostaglandin G/H synthase and cyclooxygenase) (PTGS2), mRNA.
ILMN_1757552	1.16225	0.531281	Homo sapiens polymerase I and transcript release factor (PTRF), mRNA.
ILMN_2117987	1.1304	0.531281	Homo sapiens transcription factor Dp-1 (TFDP1), mRNA.
ILMN_3224907	1.11727	0.531281	PREDICTED: Homo sapiens misc_RNA (LOC728672), miscRNA.
ILMN_1666776	1.1853	0.531281	Homo sapiens potassium voltage-gated channel, KQT-like subfamily, member 2 (KCNQ2), transcript variant 5, mRNA.
ILMN_1699249	1.12608	0.531281	Homo sapiens zinc finger protein 649 (ZNF649), mRNA.
ILMN_3243253	1.13681	0.531281	Homo sapiens lysophosphatidic acid receptor 3 (LPAR3), mRNA.
ILMN_1764628	1.18943	0.531281	Homo sapiens lysophospholipase II (LYPLA2), mRNA.
ILMN_3244248	1.13943	0.531281	PREDICTED: Homo sapiens transmembrane protein 14D (TMEM14D), mRNA.
ILMN_2350574	1.13798	0.531281	Homo sapiens myeloid-associated differentiation marker (MYADM), transcript variant 2, mRNA.
ILMN_2388397	1.1493	0.531281	Homo sapiens LY6/PLAUR domain containing 1 (LYPD1), transcript variant 2, mRNA.
ILMN_1792518	1.13118	0.531281	Homo sapiens syntaxin 7 (STX7), mRNA.
ILMN_3240354	1.15308	0.531281	Homo sapiens cytochrome c, somatic pseudogene 52 (CYCSP52), non-coding RNA.
ILMN_1718771	1.14708	0.531281	Homo sapiens coiled-coil domain containing 24 (CCDC24), mRNA.
ILMN_1714820	1.13937	0.531281	Homo sapiens integrin, beta 1 (fibronectin receptor, beta polypeptide, antigen CD29 includes MDF2, MSK12) (ITGB1), transcript variant 1D, mRNA.
ILMN_2337336	1.19209	0.531281	Homo sapiens poliovirus receptor-related 2 (herpesvirus entry mediator B) (PVRL2), transcript variant delta, mRNA.
ILMN_1760143	1.12721	0.531281	Homo sapiens adhesion regulating molecule 1 (ADRM1), transcript variant 2, mRNA.
ILMN_1746158	1.17523	0.531281	Homo sapiens homeobox D11 (HOXD11), mRNA.
ILMN_1815345	1.13335	0.531281	Homo sapiens eukaryotic translation initiation factor 3, subunit J (EIF3J), mRNA.
ILMN_1764873	1.11849	0.531281	Homo sapiens ELAV (embryonic lethal, abnormal vision, Drosophila)-like 1 (Hu antigen R) (ELAVL1), mRNA.
ILMN_1677829	1.12177	0.531281	Homo sapiens solute carrier family 9 (sodium/hydrogen exchanger), member 6 (SLC9A6), transcript variant 1, mRNA.
ILMN_1730291	1.13015	0.531281	Homo sapiens ATPase, Na+/K+ transporting, beta 1 polypeptide (ATP1B1), transcript variant 1, mRNA.
ILMN_1696360	1.14592	1.09443	Homo sapiens cathepsin B (CTSB), transcript variant 2, mRNA.
ILMN_2184640	1.11641	1.09443	Homo sapiens nucleolar and coiled-body phosphoprotein 1 (NOLC1), mRNA.
ILMN_1804329	1.12516	1.09443	Homo sapiens tumor suppressor candidate 2 (TUSC2), mRNA.
ILMN_3225761	1.1434	1.09443	PREDICTED: Homo sapiens similar to ribosomal protein S14 (MGC87895), mRNA.
ILMN_2120762	1.11815	1.09443	Homo sapiens T, brachyury homolog (mouse) (T), mRNA.
ILMN_2345908	1.16053	1.09443	Homo sapiens DEAD/H (Asp-Glu-Ala-Asp/His) box polypeptide 11 (CHL1-like helicase homolog, S. cerevisiae) (DDX11), transcript variant 1, mRNA.
ILMN_1746673	1.13861	1.09443	Homo sapiens septin 3 (SEPT3), transcript variant B, mRNA.
ILMN_2410924	1.1524	1.09443	Homo sapiens procollagen-lysine, 2-oxoglutarate 5-dioxygenase 2 (PLOD2), transcript variant 2, mRNA.
ILMN_1656900	1.16084	1.09443	Homo sapiens sulfotransferase family, cytosolic, 1A, phenol-preferring, member 1 (SULT1A1), transcript variant 5, mRNA.
ILMN_1716480	1.12752	1.09443	Homo sapiens adrenocortical dysplasia homolog (mouse) (ACD), transcript variant 2, mRNA.
ILMN_1710124	1.14577	1.09443	Homo sapiens CKLF-like MARVEL transmembrane domain containing 8 (CMTM8), mRNA.
ILMN_1796508	1.17389	1.09443	PREDICTED: Homo sapiens topoisomerase (DNA) I, mitochondrial (TOP1MT), mRNA.
ILMN_1797307	1.11889	1.09443	Homo sapiens BUB1 budding uninhibited by benzimidazoles 1 homolog beta (yeast) (BUB1B), mRNA.
ILMN_1662174	1.11861	1.09443	Homo sapiens ORM1-like 3 (S. cerevisiae) (ORMDL3), mRNA.
ILMN_1661998	1.15625	1.09443	Homo sapiens methyltransferase like 6 (METTL6), mRNA.
ILMN_2172755	1.12626	1.09443	Homo sapiens DEP domain containing 6 (DEPDC6), mRNA.
ILMN_1813766	1.11343	1.09443	Homo sapiens RNA terminal phosphate cyclase-like 1 (RCL1), mRNA.
ILMN_1674759	1.13793	1.09443	Homo sapiens lysophosphatidylcholine acyltransferase 4 (LPCAT4), mRNA.
ILMN_1757074	1.14373	1.09443	Homo sapiens guanine nucleotide binding protein (G protein), gamma 10 (GNG10), mRNA.
ILMN_1770244	1.19746	1.09443	Homo sapiens chromobox homolog 1 (HP1 beta homolog Drosophila ) (CBX1), mRNA.
ILMN_1742456	1.12336	1.09443	Homo sapiens osteoclast stimulating factor 1 (OSTF1), mRNA.
ILMN_1713394	1.09806	1.09443	PREDICTED: Homo sapiens similar to 40S ribosomal protein S16, transcript variant 2 (LOC441876), mRNA.
ILMN_3292056	1.12485	1.09443	PREDICTED: Homo sapiens misc_RNA (LOC727984), miscRNA.
ILMN_1662910	1.16966	1.09443	Homo sapiens sideroflexin 3 (SFXN3), mRNA.
ILMN_1697499	1.14624	1.09443	Homo sapiens major histocompatibility complex, class II, DR beta 5 (HLA-DRB5), mRNA.
ILMN_3242174	1.14641	1.09443	PREDICTED: Homo sapiens similar to SEZ6L2 protein (LOC652900), mRNA.
ILMN_1809495	1.11992	1.09443	Homo sapiens cytochrome c oxidase subunit 8A (ubiquitous) (COX8A), mRNA.
ILMN_1668863	1.14049	1.09443	Homo sapiens LY6/PLAUR domain containing 1 (LYPD1), transcript variant 1, mRNA.
ILMN_1692588	1.14312	1.09443	PREDICTED: Homo sapiens chromosome 14 open reading frame 125 (C14orf125), mRNA.
ILMN_1679280	1.19265	1.09443	PREDICTED: Homo sapiens similar to peptidylprolyl isomerase A isoform 1 (LOC643997), mRNA.
ILMN_1724686	1.12222	1.09443	Homo sapiens claudin 1 (CLDN1), mRNA.
ILMN_1723625	1.11847	1.09443	Homo sapiens mitogen-activated protein kinase kinase kinase kinase 2 (MAP4K2), mRNA.
ILMN_1690894	1.18633	1.09443	PREDICTED: Homo sapiens tumor rejection antigen (gp96) 1 pseudogene 2 (TRA1P2), misc RNA.
ILMN_2348050	1.14505	1.09443	Homo sapiens mitochondrial ribosomal protein L21 (MRPL21), nuclear gene encoding mitochondrial protein, transcript variant 4, mRNA.
ILMN_3249261	1.09851	1.09443	PREDICTED: Homo sapiens similar to MSTP075 (LOC100132299), mRNA.
ILMN_1779034	1.11582	1.09443	Homo sapiens NAD synthetase 1 (NADSYN1), mRNA.
ILMN_2214790	1.13668	1.09443	Homo sapiens laminin, beta 1 (LAMB1), mRNA.
ILMN_2391891	1.13869	1.09443	Homo sapiens mitogen-activated protein kinase kinase 5 (MAP2K5), transcript variant A, mRNA.
ILMN_1759003	1.14062	1.09443	Homo sapiens sorting nexin 12 (SNX12), mRNA.
ILMN_3237907	1.15077	1.09443	Homo sapiens eukaryotic translation initiation factor 2B, subunit 3 gamma, 58kDa (EIF2B3), mRNA.
ILMN_1803194	1.11811	1.09443	Homo sapiens galactokinase 1 (GALK1), mRNA.
ILMN_1805792	1.13525	1.09443	Homo sapiens triple functional domain (PTPRF interacting) (TRIO), mRNA.
ILMN_3178406	1.119	1.09443	PREDICTED: Homo sapiens kelch-like 29 (Drosophila) (KLHL29), mRNA.
ILMN_1791478	1.1728	1.09443	Homo sapiens myotrophin (MTPN), mRNA.
ILMN_3201216	1.18803	1.09443	PREDICTED: Homo sapiens misc_RNA (LOC441550), miscRNA.
ILMN_1703692	1.11903	1.09443	PREDICTED: Homo sapiens similar to tubulin, beta 5 (LOC647000), mRNA.
ILMN_1702592	1.1512	1.09443	Homo sapiens WD repeat domain 73 (WDR73), mRNA.
ILMN_1725338	1.14781	1.09443	Homo sapiens claudin 23 (CLDN23), mRNA.
ILMN_1719864	1.12423	1.09443	Homo sapiens phosphofurin acidic cluster sorting protein 2 (PACS2), mRNA.
ILMN_2328666	1.12881	1.09443	Homo sapiens CD83 molecule (CD83), transcript variant 1, mRNA.
ILMN_1798528	1.17785	1.09443	Homo sapiens sulfotransferase family, cytosolic, 1A, phenol-preferring, member 2 (SULT1A2), transcript variant 2, mRNA.
ILMN_3264543	1.2371	1.09443	PREDICTED: Homo sapiens similar to mCG19129, transcript variant 2 (LOC100128060), mRNA.
ILMN_2337058	1.134	1.09443	Homo sapiens porcupine homolog (Drosophila) (PORCN), transcript variant A, mRNA.
ILMN_1685258	1.14265	1.09443	Homo sapiens transmembrane protein 14B (TMEM14B), mRNA.
ILMN_1658531	1.13609	1.09443	Homo sapiens hCG31916 (LOC653702), mRNA.
ILMN_1706386	1.17131	1.09443	Homo sapiens solute carrier family 39 (zinc transporter), member 4 (SLC39A4), transcript variant 1, mRNA.
ILMN_3307874	1.13848	1.09443	Homo sapiens absent in melanoma 1-like (AIM1L), mRNA.
ILMN_1709257	1.12861	1.09443	Homo sapiens Down syndrome critical region gene 6 (DSCR6), mRNA.
ILMN_1711810	1.1602	1.09443	Homo sapiens paroxysmal nonkinesigenic dyskinesia (PNKD), transcript variant 1, mRNA.
ILMN_1714861	1.12581	1.09443	Homo sapiens CD68 antigen (CD68), mRNA.
ILMN_2283597	1.12522	1.09443	Homo sapiens family with sequence similarity 134, member B (FAM134B), transcript variant 1, mRNA.
ILMN_1672743	1.11985	1.09443	Homo sapiens zinc finger protein 334 (ZNF334), transcript variant 2, mRNA.
ILMN_1691611	1.12978	1.09443	PREDICTED: Homo sapiens similar to Heterogeneous nuclear ribonucleoprotein A1 (Helix-destabilizing protein) (Single-strand binding protein) (hnRNP core protein A1) (HDP-1) (Topoisomerase-inhibitor suppressed) (LOC645436), mRNA.
ILMN_2150894	1.12165	1.09443	Homo sapiens aldehyde dehydrogenase 1 family, member B1 (ALDH1B1), nuclear gene encoding mitochondrial protein, mRNA.
ILMN_1815951	1.1822	1.09443	Homo sapiens prenylcysteine oxidase 1 like (PCYOX1L), mRNA.
ILMN_1778587	1.11721	1.09443	Homo sapiens protein phosphatase 2, regulatory subunit B, delta isoform (PPP2R2D), transcript variant 2, mRNA.
ILMN_2305544	1.12622	1.09443	Homo sapiens diazepam binding inhibitor (GABA receptor modulator, acyl-Coenzyme A binding protein) (DBI), transcript variant 2, mRNA.
ILMN_1689932	1.15666	1.09443	Homo sapiens WD repeat domain 85 (WDR85), mRNA.
ILMN_1720322	1.13299	1.09443	Homo sapiens 6-pyruvoyltetrahydropterin synthase (PTS), mRNA.
ILMN_3220934	1.15347	1.09443	Homo sapiens non-protein coding RNA 152 (NCRNA00152), transcript variant 1, non-coding RNA.
ILMN_1789266	1.14294	1.09443	Homo sapiens coiled-coil domain containing 25 (CCDC25), mRNA.
ILMN_1701558	1.14391	1.09443	Homo sapiens microtubule-associated protein 1A (MAP1A), mRNA.
ILMN_1685978	1.127	1.09443	Homo sapiens ATPase inhibitory factor 1 (ATPIF1), nuclear gene encoding mitochondrial protein, transcript variant 3, mRNA.
ILMN_2382290	1.14499	1.09443	Homo sapiens kringle containing transmembrane protein 2 (KREMEN2), transcript variant 2, mRNA.
ILMN_1802082	1.13301	1.09443	Homo sapiens PR domain containing 8 (PRDM8), transcript variant 1, mRNA.
ILMN_1705032	1.17471	1.09443	Homo sapiens SEH1-like (S. cerevisiae) (SEH1L), transcript variant 2, mRNA.
ILMN_2299221	1.12057	1.09443	Homo sapiens Rab geranylgeranyltransferase, alpha subunit (RABGGTA), transcript variant 1, mRNA.
ILMN_1815859	1.18528	1.09443	Homo sapiens excision repair cross-complementing rodent repair deficiency, complementation group 2 (xeroderma pigmentosum D) (ERCC2), mRNA.
ILMN_3233229	1.1281	1.09443	Homo sapiens small nucleolar RNA host gene 7 (non-protein coding) (SNHG7), transcript variant 2, non-coding RNA.
ILMN_1774604	1.13446	1.09443	Homo sapiens paroxysmal nonkinesiogenic dyskinesia (PNKD), transcript variant 2, mRNA.
ILMN_2393254	1.1728	1.09443	Homo sapiens calpain, small subunit 1 (CAPNS1), transcript variant 1, mRNA.
ILMN_3279449	1.14697	1.09443	PREDICTED: Homo sapiens similar to hCG2031213 (LOC728052), mRNA.
ILMN_2363097	1.12997	1.09443	Homo sapiens solute carrier family 9 (sodium/hydrogen exchanger), member 6 (SLC9A6), transcript variant 1, mRNA.
ILMN_1804113	1.17208	1.09443	Homo sapiens regulatory factor X-associated ankyrin-containing protein (RFXANK), transcript variant 1, mRNA.
ILMN_1777915	1.11942	1.09443	Homo sapiens syntaxin 6 (STX6), mRNA.
ILMN_1780799	1.13159	1.09443	Homo sapiens ectonucleotide pyrophosphatase/phosphodiesterase 2 (ENPP2), transcript variant 2, mRNA.
ILMN_2237428	1.14825	1.09443	Homo sapiens stearoyl-CoA desaturase 5 (SCD5), transcript variant 1, mRNA.
ILMN_1696701	1.11298	1.09443	PREDICTED: Homo sapiens hypothetical LOC344595 (LOC344595), mRNA.
ILMN_2068435	1.13634	1.09443	Homo sapiens zinc finger protein 700 (ZNF700), mRNA.
ILMN_1685722	1.12099	1.09443	Homo sapiens eukaryotic translation initiation factor 4A, isoform 2 (EIF4A2), mRNA.
ILMN_1672074	1.18672	1.09443	PREDICTED: Homo sapiens transmembrane protein 46-like (LOC440829), mRNA.
ILMN_1808226	1.13222	1.09443	Homo sapiens regulator of G-protein signalling 16 (RGS16), mRNA.
ILMN_3282587	1.17165	1.09443	PREDICTED: Homo sapiens similar to H3 histone, family 3B (LOC644914), mRNA.
ILMN_1678165	1.1364	1.09443	Homo sapiens LSM7 homolog, U6 small nuclear RNA associated (S. cerevisiae) (LSM7), mRNA.
ILMN_1775566	1.15	1.09443	Homo sapiens ATPase, Na+/K+ transporting, alpha 1 polypeptide (ATP1A1), transcript variant 1, mRNA.
ILMN_1695711	1.15047	1.09443	Homo sapiens family with sequence similarity 105, member A (FAM105A), mRNA.
ILMN_3261938	1.16894	1.09443	PREDICTED: Homo sapiens similar to thymosin, beta 10 (LOC100130154), mRNA.
ILMN_1787378	1.14707	1.09443	Homo sapiens adducin 3 (gamma) (ADD3), transcript variant 1, mRNA.
ILMN_1794595	1.17715	1.09443	Homo sapiens guanidinoacetate N-methyltransferase (GAMT), transcript variant 1, mRNA.
ILMN_2157240	1.10965	1.09443	Homo sapiens meiosis-specific nuclear structural 1 (MNS1), mRNA.
ILMN_2130003	1.14197	1.09443	Homo sapiens cysteine conjugate-beta lyase 2 (CCBL2), transcript variant 3, mRNA.
ILMN_1692260	1.13646	1.09443	Homo sapiens v-maf musculoaponeurotic fibrosarcoma oncogene homolog G (avian) (MAFG), transcript variant 2, mRNA.
ILMN_1769201	1.12696	1.09443	Homo sapiens E74-like factor 3 (ets domain transcription factor, epithelial-specific ) (ELF3), mRNA.
ILMN_3200414	1.10804	1.09443	PREDICTED: Homo sapiens misc_RNA (LOC441131), miscRNA.
ILMN_2204983	1.13319	1.09443	Homo sapiens dynactin 6 (DCTN6), mRNA.
ILMN_1755411	1.12764	1.09443	Homo sapiens RNA binding motif, single stranded interacting protein 2 (RBMS2), mRNA.
ILMN_1723971	1.12683	1.09443	Homo sapiens solute carrier family 29 (nucleoside transporters), member 1 (SLC29A1), nuclear gene encoding mitochondrial protein, transcript variant 4, mRNA.
ILMN_1797929	1.12615	1.09443	Homo sapiens MHC class I polypeptide-related sequence A (MICA), mRNA.
ILMN_1791980	1.16168	1.09443	Homo sapiens cutA divalent cation tolerance homolog (E. coli) (CUTA), transcript variant 2, mRNA.
ILMN_1657679	1.1281	1.09443	Homo sapiens vav 3 guanine nucleotide exchange factor (VAV3), transcript variant 1, mRNA.
ILMN_1789419	1.12891	1.09443	Homo sapiens exocyst complex component 3 (EXOC3), mRNA.
ILMN_3242551	1.17853	1.09443	PREDICTED: Homo sapiens hypothetical protein LOC100130707 (LOC100130707), mRNA.
ILMN_2316236	1.16719	1.09443	Homo sapiens HOP homeobox (HOPX), transcript variant 3, mRNA.
ILMN_1726421	1.15231	1.09443	Homo sapiens methyltransferase like 9 (METTL9), transcript variant 1, mRNA.
ILMN_1721337	1.11887	1.09443	Homo sapiens mitochondrial ribosomal protein S18B (MRPS18B), nuclear gene encoding mitochondrial protein, mRNA.
ILMN_1720799	1.14741	1.09443	Homo sapiens trans-2,3-enoyl-CoA reductase (TECR), mRNA.
ILMN_1730351	1.12543	1.09443	Homo sapiens FLJ35767 protein (FLJ35767), mRNA.
ILMN_1679133	1.11781	1.09443	Homo sapiens serpin peptidase inhibitor, clade B (ovalbumin), member 1 (SERPINB1), mRNA.
ILMN_1685109	1.11756	1.09443	Homo sapiens polymerase (RNA) III (DNA directed) polypeptide D, 44kDa (POLR3D), mRNA.
ILMN_1717046	1.16613	1.09443	Homo sapiens MOB1, Mps One Binder kinase activator-like 2B (yeast) (MOBKL2B), mRNA.
ILMN_1758104	1.11924	1.09443	Homo sapiens phosphoribosyl pyrophosphate synthetase 2 (PRPS2), transcript variant 1, mRNA.
ILMN_2337263	1.12	1.09443	Homo sapiens protein kinase (cAMP-dependent, catalytic) inhibitor beta (PKIB), transcript variant 3, mRNA.
ILMN_2341595	1.11732	1.09443	Homo sapiens KIT ligand (KITLG), transcript variant b, mRNA.
ILMN_2408240	1.10516	1.09443	Homo sapiens dystrobrevin binding protein 1 (DTNBP1), transcript variant 3, mRNA.
ILMN_1779343	1.1213	1.09443	Homo sapiens synuclein, beta (SNCB), transcript variant 1, mRNA.
ILMN_2315979	1.1557	1.09443	Homo sapiens limb bud and heart development homolog (mouse) (LBH), mRNA.
ILMN_1706706	1.09864	1.09443	Homo sapiens WD repeat domain 68 (WDR68), transcript variant 2, mRNA.
ILMN_1783707	1.1357	1.09443	Homo sapiens cytospin B (CYTSB), transcript variant NSP5alpha3alpha, mRNA.
ILMN_1679438	1.09336	1.09443	Homo sapiens MLF1 interacting protein (MLF1IP), mRNA.
ILMN_3292572	1.17513	1.09443	PREDICTED: Homo sapiens misc_RNA (LOC390183), miscRNA.
ILMN_1727642	1.17401	1.09443	Homo sapiens mannosyl-oligosaccharide glucosidase (MOGS), transcript variant 1, mRNA.
ILMN_1805448	1.14902	1.09443	Homo sapiens erythrocyte membrane protein band 4.1-like 2 (EPB41L2), mRNA.
ILMN_1722718	1.12939	1.09443	Homo sapiens bone morphogenetic protein 2 (BMP2), mRNA.
ILMN_1710543	1.16658	1.09443	Homo sapiens solute carrier family 39 (zinc transporter), member 3 (SLC39A3), transcript variant 1, mRNA.
ILMN_1754458	1.11517	1.09443	Homo sapiens succinate dehydrogenase complex, subunit A, flavoprotein pseudogene 1 (SDHALP1) on chromosome 3.
ILMN_1695110	1.14236	1.09443	Homo sapiens branched chain aminotransferase 2, mitochondrial (BCAT2), nuclear gene encoding mitochondrial protein, mRNA.
ILMN_2139943	1.09541	1.09443	Homo sapiens ribosomal protein S3A (RPS3A), mRNA.
ILMN_2181432	1.12248	1.09443	Homo sapiens SPC24, NDC80 kinetochore complex component, homolog (S. cerevisiae) (SPC24), mRNA.
ILMN_3243871	1.11795	1.09443	PREDICTED: Homo sapiens similar to hCG1789038 (LOC642076), mRNA.
ILMN_1656910	1.14489	1.09443	Homo sapiens tripartite motif-containing 6 (TRIM6), transcript variant 2, mRNA.
ILMN_1680693	1.11628	1.09443	Homo sapiens zinc finger protein 419 (ZNF419), transcript variant 6, mRNA.
ILMN_1664303	1.13332	1.09443	Homo sapiens HIV-1 Tat interactive protein 2, 30kDa (HTATIP2), mRNA.
ILMN_1745513	1.14656	1.09443	Homo sapiens malonyl CoA:ACP acyltransferase (mitochondrial) (MCAT), nuclear gene encoding mitochondrial protein, transcript variant 1, mRNA.
ILMN_2232036	1.14283	1.09443	Homo sapiens EF-hand calcium binding domain 7 (EFCAB7), mRNA.
ILMN_1714167	1.09601	1.09443	Homo sapiens cytochrome b5 type A (microsomal) (CYB5A), transcript variant 2, mRNA.
ILMN_1813955	1.13294	1.09443	Homo sapiens SERTA domain containing 3 (SERTAD3), transcript variant 2, mRNA.
ILMN_2214473	1.11567	1.09443	Homo sapiens Rho guanine nucleotide exchange factor (GEF) 5-like (ARHGEF5L), mRNA.
ILMN_2367753	1.13067	1.09443	Homo sapiens ATPase, Ca++ transporting, plasma membrane 4 (ATP2B4), transcript variant 2, mRNA.
ILMN_1806502	1.12843	1.09443	Homo sapiens zinc finger protein 165 (ZNF165), mRNA.
ILMN_2219556	1.13222	1.09443	Homo sapiens iron-sulfur cluster assembly 1 homolog (S. cerevisiae) (ISCA1), mRNA.
ILMN_1687036	1.16227	1.09443	Homo sapiens mitochondrial ribosomal protein L47 (MRPL47), nuclear gene encoding mitochondrial protein, transcript variant 1, mRNA.
ILMN_1670377	1.1416	1.09443	Homo sapiens zinc finger protein 20 (ZNF20), mRNA.
ILMN_2336130	1.14131	1.09443	Homo sapiens sulfotransferase family, cytosolic, 1A, phenol-preferring, member 4 (SULT1A4), transcript variant 3, mRNA.
ILMN_2246083	1.15898	1.09443	Homo sapiens chromosome 7 open reading frame 28B (C7orf28B), mRNA.
ILMN_1792710	1.12884	1.09443	Homo sapiens death-associated protein kinase 3 (DAPK3), mRNA.
ILMN_1755883	1.15218	1.09443	Homo sapiens ribosomal protein S27a (RPS27A), mRNA.
ILMN_1731206	1.11342	1.09443	Homo sapiens naked cuticle homolog 2 (Drosophila) (NKD2), mRNA.
ILMN_1661589	1.22251	1.09443	Homo sapiens CD151 molecule (Raph blood group) (CD151), transcript variant 4, mRNA.
ILMN_2211263	1.14499	1.09443	Homo sapiens riboflavin kinase (RFK), mRNA.
ILMN_1680579	1.13194	1.09443	Homo sapiens ATPase, Ca++ transporting, plasma membrane 4 (ATP2B4), transcript variant 1, mRNA.
ILMN_1761820	1.10938	1.09443	Homo sapiens EDAR-associated death domain (EDARADD), transcript variant A, mRNA.
ILMN_1655077	1.14561	1.09443	Homo sapiens PR domain containing 1, with ZNF domain (PRDM1), transcript variant 1, mRNA.
ILMN_1808157	1.12083	1.09443	Homo sapiens RUN domain containing 3B (RUNDC3B), mRNA.
ILMN_1740231	1.11522	1.09443	Homo sapiens engulfment and cell motility 1 (ELMO1), transcript variant 2, mRNA.
ILMN_3201986	1.17874	1.09443	PREDICTED: Homo sapiens misc_RNA (LOC100132795), miscRNA.
ILMN_1708041	1.12592	1.09443	Homo sapiens pleckstrin homology domain containing, family F (with FYVE domain) member 1 (PLEKHF1), mRNA.
ILMN_1663618	1.13741	1.09443	Homo sapiens signal transducer and activator of transcription 3 (acute-phase response factor) (STAT3), transcript variant 3, mRNA.
ILMN_2342033	1.13924	1.09443	Homo sapiens F11 receptor (F11R), transcript variant 5, mRNA.
ILMN_2206645	1.11761	1.09443	Homo sapiens ecdysoneless homolog (Drosophila) (ECD), mRNA.
ILMN_1663379	1.12009	1.09443	Homo sapiens F-box and leucine-rich repeat protein 15 (FBXL15), mRNA.
ILMN_1721727	1.14547	1.09443	Homo sapiens ubiquitin specific peptidase 6 (Tre-2 oncogene) (USP6), mRNA.
ILMN_1667564	1.14991	1.09443	Homo sapiens aldehyde dehydrogenase 3 family, member A2 (ALDH3A2), transcript variant 1, mRNA.
ILMN_3254492	1.12389	1.09443	PREDICTED: Homo sapiens misc_RNA (LOC100129650), miscRNA.
ILMN_1665148	1.13114	1.09443	PREDICTED: Homo sapiens similar to 40S ribosomal protein SA (p40) (34/67 kDa laminin receptor) (Colon carcinoma laminin-binding protein) (NEM/1CHD4) (Multidrug resistance-associated protein MGr1-Ag), transcript variant 3 (LOC648249), mRNA.
ILMN_1670870	1.12601	1.09443	Homo sapiens activated leukocyte cell adhesion molecule (ALCAM), mRNA.
ILMN_1655201	1.14276	1.09443	Homo sapiens chromosome 21 open reading frame 70 (C21orf70), mRNA.
ILMN_3297510	1.12882	1.09443	PREDICTED: Homo sapiens similar to hCG1999863 (LOC729495), mRNA.
ILMN_1717925	1.13417	1.09443	Homo sapiens sigma non-opioid intracellular receptor 1 (SIGMAR1), transcript variant 2, mRNA.
ILMN_1792997	1.09934	1.09443	Homo sapiens neuroplastin (NPTN), transcript variant beta, mRNA.
ILMN_1756685	1.12017	1.09443	Homo sapiens DEP domain containing 6 (DEPDC6), mRNA.
ILMN_1707051	1.14406	1.09443	Homo sapiens nuclear factor of activated T-cells, cytoplasmic, calcineurin-dependent 1 (NFATC1), transcript variant 1, mRNA.
ILMN_1679796	1.12113	1.09443	Homo sapiens translocase of outer mitochondrial membrane 20 homolog (yeast) (TOMM20), nuclear gene encoding mitochondrial protein, mRNA.
ILMN_1725791	1.13004	1.09443	Homo sapiens protein tyrosine phosphatase-like (proline instead of catalytic arginine), member A (PTPLA), mRNA.
ILMN_1715384	1.11388	1.09443	Homo sapiens UDP-GlcNAc:betaGal beta-1,3-N-acetylglucosaminyltransferase 6 (B3GNT6), mRNA.
ILMN_1676449	1.12726	1.09443	Homo sapiens slit homolog 2 (Drosophila) (SLIT2), mRNA.
ILMN_2355559	1.15892	1.09443	Homo sapiens prosaposin (PSAP), transcript variant 1, mRNA.
ILMN_2367743	1.14783	1.09443	Homo sapiens tubulin, gamma 1 (TUBG1), mRNA.
ILMN_1782070	1.12559	1.09443	Homo sapiens N-acetylneuraminate pyruvate lyase (dihydrodipicolinate synthase) (NPL), mRNA.
ILMN_1742881	1.12887	1.09443	Homo sapiens synaptotagmin I (SYT1), mRNA.
ILMN_2335718	1.11896	1.09443	Homo sapiens heterogeneous nuclear ribonucleoprotein A/B (HNRNPAB), transcript variant 2, mRNA.
ILMN_2363658	1.18618	1.09443	Homo sapiens peroxidasin homolog (Drosophila) (PXDN), mRNA. XM_935183 XM_935184 XM_936786 XM_942966 XM_942982 XM_942986 XM_942994 XM_943000
ILMN_1729987	1.13884	1.09443	Homo sapiens v-src sarcoma (Schmidt-Ruppin A-2) viral oncogene homolog (avian) (SRC), transcript variant 2, mRNA.
ILMN_3305938	1.14996	1.09443	Homo sapiens serum/glucocorticoid regulated kinase 1 (SGK1), transcript variant 1, mRNA.
ILMN_1752478	1.13184	1.09443	Homo sapiens dehydrogenase/reductase (SDR family) member 3 (DHRS3), mRNA.
ILMN_1797482	1.13362	1.09443	Homo sapiens glutaryl-Coenzyme A dehydrogenase (GCDH), nuclear gene encoding mitochondrial protein, transcript variant 2, mRNA.
ILMN_1682227	1.12273	1.09443	Homo sapiens zinc finger protein 404 (ZNF404), mRNA.
ILMN_1687419	1.14061	1.09443	Homo sapiens DEAH (Asp-Glu-Ala-His) box polypeptide 8 (DHX8), mRNA.
ILMN_1732612	1.10029	1.09443	Homo sapiens Src homology 2 domain containing adaptor protein B (SHB), mRNA.
ILMN_2041222	1.12668	1.09443	Homo sapiens hypothetical protein FLJ40504 (FLJ40504), mRNA.
ILMN_1762262	1.11266	1.09443	Homo sapiens protein kinase (cAMP-dependent, catalytic) inhibitor alpha (PKIA), transcript variant 6, mRNA.
ILMN_3235027	1.15274	1.09443	Homo sapiens TATA box binding protein (TBP)-associated factor, RNA polymerase I, D, 41kDa (TAF1D), mRNA.
ILMN_3263694	1.13095	1.09443	PREDICTED: Homo sapiens misc_RNA (LOC100128771), miscRNA.
ILMN_2051972	1.1366	1.09443	Homo sapiens glypican 3 (GPC3), mRNA.
ILMN_1751816	1.16072	1.09443	Homo sapiens malignant T cell amplified sequence 1 (MCTS1), mRNA.
ILMN_1767691	1.13151	1.09443	Homo sapiens vacuolar protein sorting 25 homolog (S. cerevisiae) (VPS25), mRNA.
ILMN_2057220	1.13267	1.09443	Homo sapiens heat-responsive protein 12 (HRSP12), mRNA.
ILMN_1750785	1.14263	1.09443	Homo sapiens synaptotagmin-like 1 (SYTL1), mRNA.
ILMN_1805645	1.17411	1.09443	Homo sapiens transmembrane and tetratricopeptide repeat containing 2 (TMTC2), mRNA.
ILMN_2196588	1.16318	1.09443	Homo sapiens chromosome 18 open reading frame 32 (C18orf32), mRNA.
ILMN_1703301	1.1366	1.09443	PREDICTED: Homo sapiens similar to mitochondrial ribosomal protein L45 (LOC653479), mRNA.
ILMN_3306742	1.13666	1.09443	Homo sapiens sigma non-opioid intracellular receptor 1 (SIGMAR1), transcript variant 1, mRNA.
ILMN_1770725	1.1204	1.09443	Homo sapiens allograft inflammatory factor 1-like (AIF1L), transcript variant 1, mRNA.
ILMN_2327994	1.11707	1.09443	Homo sapiens antizyme inhibitor 1 (AZIN1), transcript variant 2, mRNA.
ILMN_1686884	1.12322	1.09443	Homo sapiens interleukin 1 receptor accessory protein (IL1RAP), transcript variant 1, mRNA.
ILMN_1801476	1.10893	2.48171	Homo sapiens CDP-diacylglycerol synthase (phosphatidate cytidylyltransferase) 1 (CDS1), mRNA.
ILMN_3237270	1.12055	2.48171	PREDICTED: Homo sapiens similar to membrane-associated ring finger (C3HC4) 3 (LOC100133609), mRNA.
ILMN_1681324	1.12867	2.48171	Homo sapiens mitochondrial ribosomal protein L49 (MRPL49), nuclear gene encoding mitochondrial protein, mRNA.
ILMN_3287309	1.15314	2.48171	PREDICTED: Homo sapiens misc_RNA (LOC390578), miscRNA.
ILMN_1801616	1.12362	2.48171	Homo sapiens epithelial membrane protein 1 (EMP1), mRNA.
ILMN_1718853	1.1414	2.48171	Homo sapiens ubiquinol-cytochrome c reductase core protein II (UQCRC2), mRNA.
ILMN_1656293	1.10685	2.48171	Homo sapiens golgi SNAP receptor complex member 2 (GOSR2), transcript variant A, mRNA.
ILMN_2383383	1.14335	2.48171	Homo sapiens pirin (iron-binding nuclear protein) (PIR), transcript variant 2, mRNA.
ILMN_2134888	1.10611	2.48171	Homo sapiens tubulin, epsilon 1 (TUBE1), mRNA.
ILMN_1784655	1.11585	2.48171	Homo sapiens TLC domain containing 1 (TLCD1), mRNA.
ILMN_1743784	1.10695	2.48171	Homo sapiens serine hydroxymethyltransferase 1 (soluble) (SHMT1), transcript variant 1, mRNA.
ILMN_2128923	1.11818	2.48171	Homo sapiens holocytochrome c synthase (cytochrome c heme-lyase) (HCCS), mRNA.
ILMN_1740500	1.12429	2.48171	Homo sapiens TSPY-like 4 (TSPYL4), mRNA.
ILMN_2226415	1.13979	2.48171	Homo sapiens similar to RIKEN cDNA 2410129H14 (LOC440145), mRNA.
ILMN_1798181	1.12124	2.48171	Homo sapiens interferon regulatory factor 7 (IRF7), transcript variant b, mRNA.
ILMN_1814966	1.12676	2.48171	Homo sapiens protein inhibitor of activated STAT, 3 (PIAS3), mRNA.
ILMN_1669410	1.10192	2.48171	Homo sapiens chromogranin A (parathyroid secretory protein 1) (CHGA), mRNA.
ILMN_2373791	1.13573	2.48171	Homo sapiens ectonucleotide pyrophosphatase/phosphodiesterase 2 (ENPP2), transcript variant 2, mRNA.
ILMN_2391512	1.12641	2.48171	Homo sapiens N-acylethanolamine acid amidase (NAAA), transcript variant 1, mRNA.
ILMN_1748432	1.1065	2.48171	PREDICTED: Homo sapiens zinc finger protein 525 (ZNF525), mRNA.
ILMN_2259818	1.13206	2.48171	Homo sapiens antigen p97 (melanoma associated) identified by monoclonal antibodies 133.2 and 96.5 (MFI2), transcript variant 2, mRNA.
ILMN_1768505	1.1181	2.48171	Homo sapiens interleukin 13 receptor, alpha 1 (IL13RA1), mRNA.
ILMN_2402629	1.13396	2.48171	Homo sapiens methyltransferase like 9 (METTL9), transcript variant 2, mRNA.
ILMN_1676480	1.11156	2.48171	PREDICTED: Homo sapiens similar to hypothetical LOC389634 (LOC654053), mRNA.
ILMN_2099586	1.11722	2.48171	Homo sapiens coiled-coil domain containing 28B (CCDC28B), mRNA.
ILMN_2328575	1.16381	2.48171	Homo sapiens claudin 14 (CLDN14), transcript variant 2, mRNA.
ILMN_1794740	1.14132	2.48171	Homo sapiens CD151 molecule (Raph blood group) (CD151), transcript variant 5, mRNA.
ILMN_1742782	1.13194	2.48171	Homo sapiens HLA-B associated transcript 4 (BAT4), mRNA.
ILMN_2398995	1.12253	2.48171	Homo sapiens mitochondrial ribosomal protein L24 (MRPL24), nuclear gene encoding mitochondrial protein, transcript variant 2, mRNA.
ILMN_2106931	1.13257	2.48171	Homo sapiens protein phosphatase 1, regulatory (inhibitor) subunit 15B (PPP1R15B), mRNA.
ILMN_1698259	1.12766	2.48171	Homo sapiens transmembrane protein 100 (TMEM100), transcript variant 2, mRNA.
ILMN_1714700	1.10452	2.48171	Homo sapiens tribbles homolog 2 (Drosophila) (TRIB2), mRNA.
ILMN_1704294	1.16109	2.48171	Homo sapiens cadherin 3, type 1, P-cadherin (placental) (CDH3), mRNA.
ILMN_1778238	1.10858	2.48171	Homo sapiens UTP6, small subunit (SSU) processome component, homolog (yeast) (UTP6), mRNA.
ILMN_1704529	1.14241	2.48171	Homo sapiens peptidylprolyl isomerase A (cyclophilin A) (PPIA), mRNA.
ILMN_2412475	1.13543	2.48171	Homo sapiens Rho GTPase activating protein 8 (ARHGAP8), transcript variant 1, mRNA.
ILMN_3276859	1.10245	2.48171	PREDICTED: Homo sapiens misc_RNA (LOC401127), miscRNA.
ILMN_1673804	1.12873	2.48171	Homo sapiens zinc finger protein 426 (ZNF426), mRNA.
ILMN_1708160	1.12953	2.48171	Homo sapiens karyopherin alpha 2 (RAG cohort 1, importin alpha 1) (KPNA2), mRNA. XM_001133262 XM_001133265 XM_001133267 XM_001133271
ILMN_2414399	1.12432	2.48171	Homo sapiens non-metastatic cells 1, protein (NM23A) expressed in (NME1), transcript variant 2, mRNA.
ILMN_1651405	1.12742	2.48171	Homo sapiens bromodomain containing 9 (BRD9), transcript variant 1, mRNA.
ILMN_3200539	1.12912	2.48171	PREDICTED: Homo sapiens misc_RNA (LOC100131672), miscRNA.
ILMN_1704753	1.12355	2.48171	Homo sapiens endothelial PAS domain protein 1 (EPAS1), mRNA.
ILMN_2046611	1.10672	2.48171	Homo sapiens mucolipin 3 (MCOLN3), mRNA.
ILMN_1680091	1.13747	2.48171	Homo sapiens processing of precursor 7, ribonuclease P/MRP subunit (S. cerevisiae) (POP7), mRNA.
ILMN_3305993	1.12155	2.48171	PREDICTED: Homo sapiens misc_RNA (LOC728602), partial miscRNA.
ILMN_3238982	1.1246	2.48171	Homo sapiens prostate and testis expressed 3 (PATE3), mRNA.
ILMN_2366388	1.10646	2.48171	Homo sapiens peroxiredoxin 1 (PRDX1), transcript variant 2, mRNA.
ILMN_1793203	1.10325	2.48171	Homo sapiens Smith-Magenis syndrome chromosome region, candidate 7-like (SMCR7L), mRNA.
ILMN_1701111	1.15373	2.48171	Homo sapiens hypothetical protein KIAA1434 (RP5-1022P6.2), mRNA.
ILMN_3182120	1.11405	2.48171	PREDICTED: Homo sapiens similar to hCG1817212 (LOC100129522), mRNA.
ILMN_1710937	1.12476	2.48171	Homo sapiens interferon, gamma-inducible protein 16 (IFI16), mRNA.
ILMN_1668283	1.11744	2.48171	Homo sapiens hyaluronoglucosaminidase 2 (HYAL2), transcript variant 1, mRNA.
ILMN_2378952	1.08898	2.48171	Homo sapiens glutathione peroxidase 4 (phospholipid hydroperoxidase) (GPX4), transcript variant 2, mRNA.
ILMN_1759396	1.13512	2.48171	Homo sapiens nicotinamide nucleotide transhydrogenase (NNT), mRNA.
ILMN_2391345	1.11284	2.48171	Homo sapiens chromosome 9 open reading frame 23 (C9orf23), transcript variant 1, mRNA.
ILMN_2142752	1.1508	2.48171	Homo sapiens MANSC domain containing 1 (MANSC1), mRNA.
ILMN_1807969	1.11211	2.48171	Homo sapiens synuclein, alpha interacting protein (SNCAIP), mRNA.
ILMN_2299843	1.10258	2.48171	Homo sapiens ATP synthase, H+ transporting, mitochondrial F0 complex, subunit s (factor B) (ATP5S), nuclear gene encoding mitochondrial protein, transcript variant 3, mRNA.
ILMN_2297864	1.14643	2.48171	Homo sapiens myotubularin related protein 14 (MTMR14), transcript variant 2, mRNA.
ILMN_1667319	1.14018	2.48171	Homo sapiens lipid phosphate phosphatase-related protein type 2 (LPPR2), mRNA.
ILMN_3213568	1.13929	2.48171	PREDICTED: Homo sapiens misc_RNA (LOC402112), miscRNA.
ILMN_1712122	1.1091	2.48171	Homo sapiens Fanconi anemia, complementation group D2 (FANCD2), transcript variant 1, mRNA.
ILMN_3252936	1.11434	2.48171	PREDICTED: Homo sapiens misc_RNA (KRT18P17), miscRNA.
ILMN_1722698	1.10195	2.48171	Homo sapiens ring finger and CHY zinc finger domain containing 1 (RCHY1), transcript variant 2, mRNA.
ILMN_3302139	1.16118	2.48171	PREDICTED: Homo sapiens hypothetical LOC729687 (LOC729687), mRNA.
ILMN_1693317	1.11392	2.48171	Homo sapiens tetratricopeptide repeat domain 15 (TTC15), mRNA.
ILMN_1772910	1.1151	2.48171	Homo sapiens growth arrest-specific 1 (GAS1), mRNA.
ILMN_3242288	1.1456	2.48171	PREDICTED: Homo sapiens similar to ribosomal protein S26, transcript variant 2 (LOC641768), mRNA.
ILMN_2389155	1.13048	2.48171	Homo sapiens UDP-glucose pyrophosphorylase 2 (UGP2), transcript variant 1, mRNA.
ILMN_1806275	1.12308	2.48171	Homo sapiens adenosine deaminase, tRNA-specific 3, TAD3 homolog (S. cerevisiae) (ADAT3), mRNA.
ILMN_1741727	1.11219	2.48171	Homo sapiens glutaminyl-peptide cyclotransferase (QPCT), mRNA.
ILMN_3241756	1.08955	2.48171	Homo sapiens family with sequence similarity 136, member B (FAM136B), mRNA.
ILMN_1742981	1.1723	2.48171	Homo sapiens tubulin, alpha 1a (TUBA1A), mRNA.
ILMN_2151817	1.09327	2.48171	Homo sapiens profilin 1 (PFN1), mRNA.
ILMN_1730007	1.13483	2.48171	Homo sapiens myelin protein zero-like 2 (MPZL2), transcript variant 2, mRNA.
ILMN_3195203	1.11019	2.48171	Homo sapiens chromosome 17 open reading frame 101 (C17orf101), transcript variant 2, mRNA.
ILMN_1737163	1.11468	2.48171	Homo sapiens SH3 domain binding glutamic acid-rich protein like 3 (SH3BGRL3), mRNA.
ILMN_1692020	1.11114	2.48171	Homo sapiens protease, serine, 16 (thymus) (PRSS16), mRNA.
ILMN_2109536	1.15229	2.48171	Homo sapiens golgin-like hypothetical protein LOC440321 (FLJ32679), mRNA.
ILMN_2413508	1.11707	2.48171	Homo sapiens CD97 molecule (CD97), transcript variant 2, mRNA.
ILMN_1763104	1.15203	2.48171	Homo sapiens TNF receptor-associated factor 4 (TRAF4), mRNA.
ILMN_1692133	1.12922	2.48171	Homo sapiens zinc finger protein 226 (ZNF226), transcript variant 1, mRNA.
ILMN_1710209	1.09852	2.48171	Homo sapiens major facilitator superfamily domain containing 6 (MFSD6), mRNA.
ILMN_1756590	1.1028	2.48171	Homo sapiens SYS1 Golgi-localized integral membrane protein homolog (S. cerevisiae) (SYS1), transcript variant 1, mRNA.
ILMN_3248208	1.11268	2.48171	PREDICTED: Homo sapiens hypothetical protein LOC100132888 (LOC100132888), mRNA.
ILMN_2248725	1.16326	2.48171	Homo sapiens trypsin domain containing 1 (TYSND1), transcript variant 1, mRNA.
ILMN_2323979	1.10246	2.48171	Homo sapiens tryptophanyl tRNA synthetase 2, mitochondrial (WARS2), nuclear gene encoding mitochondrial protein, transcript variant 2, mRNA.
ILMN_1752579	1.09942	2.48171	Homo sapiens ATPase, H+ transporting, lysosomal V0 subunit a1 (ATP6V0A1), transcript variant 3, mRNA.
ILMN_2125747	1.12469	2.48171	Homo sapiens coronin, actin binding protein, 1A pseudogene (LOC606724), non-coding RNA.
ILMN_3187479	1.12191	2.48171	PREDICTED: Homo sapiens misc_RNA (LOC100129982), miscRNA.
ILMN_1669898	1.13266	2.48171	Homo sapiens EGF-like-domain, multiple 7 (EGFL7), transcript variant 2, mRNA.
ILMN_3290385	1.13107	2.48171	PREDICTED: Homo sapiens misc_RNA (LOC401640), miscRNA.
ILMN_3236945	1.11351	2.48171	Homo sapiens protein tyrosine phosphatase, mitochondrial 1 (PTPMT1), nuclear gene encoding mitochondrial protein, mRNA.
ILMN_1666727	1.09041	2.48171	Homo sapiens zinc finger protein 586 (ZNF586), mRNA.
ILMN_1807492	1.13539	2.48171	PREDICTED: Homo sapiens similar to peptidase (prosome, macropain) 26S subunit, ATPase 1 (LOC643668), mRNA.
ILMN_3243291	1.143	2.48171	PREDICTED: Homo sapiens misc_RNA (LOC100133372), miscRNA.
ILMN_1800733	1.10749	2.48171	Homo sapiens mannosidase, beta A, lysosomal (MANBA), mRNA.
ILMN_1664994	1.13634	2.48171	Homo sapiens multiple inositol polyphosphate histidine phosphatase, 1 (MINPP1), mRNA.
ILMN_2121408	1.09762	2.48171	Homo sapiens heparin-binding EGF-like growth factor (HBEGF), mRNA.
ILMN_1701966	1.12618	2.48171	PREDICTED: Homo sapiens hypothetical protein LOC286467 (LOC286467), misc RNA.
ILMN_1795719	1.08841	2.48171	Homo sapiens replication protein A1, 70kDa (RPA1), mRNA.
ILMN_1797530	1.11043	2.48171	Homo sapiens coiled-coil-helix-coiled-coil-helix domain containing 5 (CHCHD5), mRNA.
ILMN_2115379	1.11541	2.48171	Homo sapiens endoplasmic reticulum protein 44 (ERP44), mRNA.
ILMN_1802906	1.1328	2.48171	PREDICTED: Homo sapiens similar to zinc finger and BTB domain containing 8 opposite strand (LOC646900), mRNA.
ILMN_1773388	1.10399	2.48171	Homo sapiens chromosome 13 open reading frame 18 (C13orf18), mRNA.
ILMN_1695880	1.11677	2.48171	Homo sapiens lysyl oxidase (LOX), mRNA.
ILMN_1664176	1.13531	2.48171	Homo sapiens fibulin 5 (FBLN5), mRNA.
ILMN_1779147	1.11492	2.48171	Homo sapiens ectodermal-neural cortex (with BTB-like domain) (ENC1), mRNA.
ILMN_1656171	1.13027	2.48171	Homo sapiens ADAM metallopeptidase with thrombospondin type 1 motif, 19 (ADAMTS19), mRNA.
ILMN_1707815	1.13858	2.48171	Homo sapiens succinate dehydrogenase complex, subunit A, flavoprotein pseudogene 1 (SDHALP1) on chromosome 3.
ILMN_1666007	1.12048	2.48171	Homo sapiens trafficking protein particle complex 6B (TRAPPC6B), mRNA.
ILMN_2361862	1.10673	2.48171	Homo sapiens very low density lipoprotein receptor (VLDLR), transcript variant 2, mRNA.
ILMN_1673704	1.14383	2.48171	Homo sapiens internexin neuronal intermediate filament protein, alpha (INA), mRNA.
ILMN_2376289	1.11678	2.48171	Homo sapiens drebrin-like (DBNL), transcript variant 1, mRNA.
ILMN_2075440	1.13432	2.48171	Homo sapiens protein disulfide isomerase family A, member 3 pseudogene (PDIA3P), non-coding RNA.
ILMN_1668507	1.12162	2.48171	Homo sapiens dimethylarginine dimethylaminohydrolase 1 (DDAH1), mRNA.
ILMN_1763907	1.10513	2.48171	Homo sapiens chromosome 6 open reading frame 173 (C6orf173), mRNA.
ILMN_2096322	1.10055	2.48171	Homo sapiens adiponectin receptor 1 (ADIPOR1), mRNA.
ILMN_2334693	1.12208	2.48171	Homo sapiens nuclear prelamin A recognition factor (NARF), transcript variant 3, mRNA.
ILMN_3275193	1.1868	2.48171	PREDICTED: Homo sapiens zinc finger protein 728 (ZNF728), mRNA.
ILMN_1670638	1.10704	2.48171	Homo sapiens phosphatidylinositol transfer protein, cytoplasmic 1 (PITPNC1), transcript variant 2, mRNA.
ILMN_1687805	1.09019	2.48171	PREDICTED: Homo sapiens similar to ribosomal protein S12 (LOC651894), mRNA.
ILMN_1763539	1.12254	2.48171	Homo sapiens immediate early response 3 interacting protein 1 (IER3IP1), mRNA.
ILMN_1663042	1.1247	2.48171	Homo sapiens syndecan 4 (SDC4), mRNA.
ILMN_1670099	1.11314	2.48171	Homo sapiens nitric oxide synthase trafficker (NOSTRIN), transcript variant 1, mRNA.
ILMN_1729019	1.11661	2.48171	Homo sapiens septin 7 (SEPT7), transcript variant 1, mRNA.
ILMN_1803788	1.15248	2.48171	Homo sapiens lectin, galactoside-binding, soluble, 3 (galectin 3) (LGALS3), mRNA.
ILMN_2328224	1.10756	2.48171	Homo sapiens MAP-kinase activating death domain (MADD), transcript variant 5, mRNA.
ILMN_2309549	1.14229	2.48171	Homo sapiens archaelysin family metallopeptidase 2 (AMZ2), transcript variant 6, mRNA.
ILMN_1669674	1.16089	2.48171	Homo sapiens canopy 3 homolog (zebrafish) (CNPY3), mRNA.
ILMN_1698803	1.10832	2.48171	Homo sapiens sterile alpha motif and leucine zipper containing kinase AZK (ZAK), transcript variant 1, mRNA.
ILMN_1733560	1.14271	2.48171	Homo sapiens spastic paraplegia 21 (autosomal recessive, Mast syndrome) (SPG21), transcript variant 1, mRNA. XM_945612 XM_945613 XM_945615 XM_945617 XM_945619 XM_945622
ILMN_1686811	1.15034	2.48171	PREDICTED: Homo sapiens similar to peptidylprolyl isomerase A isoform 1 (LOC402644), mRNA.
ILMN_1803570	1.13988	2.48171	Homo sapiens BRI3 binding protein (BRI3BP), mRNA.
ILMN_1715680	1.14432	2.48171	Homo sapiens nei like 2 (E. coli) (NEIL2), mRNA.
ILMN_2410938	1.12296	2.48171	Homo sapiens SPARC related modular calcium binding 1 (SMOC1), transcript variant 1, mRNA.
ILMN_1781764	1.13758	2.48171	Homo sapiens heterogeneous nuclear ribonucleoprotein H2 (H') (HNRNPH2), transcript variant 2, mRNA.
ILMN_2136446	1.10397	2.48171	Homo sapiens catenin (cadherin-associated protein), alpha-like 1 (CTNNAL1), mRNA.
ILMN_1723871	1.10772	2.48171	Homo sapiens OTU domain, ubiquitin aldehyde binding 1 (OTUB1), mRNA.
ILMN_2408815	1.12536	2.48171	Homo sapiens nucleosome assembly protein 1-like 1 (NAP1L1), transcript variant 1, mRNA.
ILMN_2194229	1.14343	2.48171	Homo sapiens transmembrane protein 128 (TMEM128), mRNA.
ILMN_1809607	1.10762	2.48171	Homo sapiens peptidylprolyl isomerase F (PPIF), nuclear gene encoding mitochondrial protein, mRNA.
ILMN_3282773	1.11165	2.48171	PREDICTED: Homo sapiens misc_RNA (LOC389322), miscRNA.
ILMN_1679520	1.15619	2.48171	Homo sapiens 1-acylglycerol-3-phosphate O-acyltransferase 1 (lysophosphatidic acid acyltransferase, alpha) (AGPAT1), transcript variant 1, mRNA.
ILMN_2096759	1.15479	2.48171	Homo sapiens proteasome (prosome, macropain) 26S subunit, ATPase, 6 (PSMC6), mRNA.
ILMN_1740606	1.10934	2.48171	Homo sapiens rhotekin 2 (RTKN2), mRNA.
ILMN_2322806	1.09718	2.48171	Homo sapiens calpastatin (CAST), transcript variant 8, mRNA.
ILMN_1782611	1.11866	2.48171	PREDICTED: Homo sapiens similar to Translationally-controlled tumor protein (TCTP) (p23) (Histamine-releasing factor) (HRF) (Fortilin) (LOC643870), mRNA.
ILMN_1846306	1.12642	2.48171	Homo sapiens cDNA clone IMAGE:4837650
ILMN_2230592	1.15408	2.48171	Homo sapiens mitochondrial ribosomal protein L3 (MRPL3), nuclear gene encoding mitochondrial protein, mRNA.
ILMN_2116556	1.13336	2.48171	Homo sapiens LSM5 homolog, U6 small nuclear RNA associated (S. cerevisiae) (LSM5), mRNA.
ILMN_1775703	1.17367	2.48171	Homo sapiens trafficking protein particle complex 6A (TRAPPC6A), mRNA.
ILMN_1788931	1.12104	2.48171	Homo sapiens dedicator of cytokinesis 8 (DOCK8), mRNA.
ILMN_1724826	1.10628	2.48171	Homo sapiens dynamin 1-like (DNM1L), transcript variant 2, mRNA.
ILMN_2177732	1.09645	2.48171	Homo sapiens RAN binding protein 6 (RANBP6), transcript variant 1, mRNA.
ILMN_1688094	1.13494	2.48171	Homo sapiens origin recognition complex, subunit 5-like (yeast) (ORC5L), transcript variant 1, mRNA.
ILMN_1775742	1.09557	2.48171	Homo sapiens ring finger protein 128 (RNF128), transcript variant 2, mRNA.
ILMN_1692116	1.13744	2.48171	PREDICTED: Homo sapiens similar to zinc finger and BTB domain containing 8 opposite strand (LOC650321), mRNA.
ILMN_1683250	1.12498	2.48171	PREDICTED: Homo sapiens hypothetical LOC440731, transcript variant 2 (LOC440731), mRNA.
ILMN_1672961	1.14026	2.48171	PREDICTED: Homo sapiens similar to 40S ribosomal protein SA (p40) (34/67 kDa laminin receptor) (LOC652624), mRNA.
ILMN_1737991	1.09503	2.48171	PREDICTED: Homo sapiens similar to 40S ribosomal protein S26 (LOC650298), mRNA.
ILMN_1711566	1.13696	2.48171	Homo sapiens TIMP metallopeptidase inhibitor 1 (TIMP1), mRNA.
ILMN_2216852	1.09624	2.48171	Homo sapiens phosphoglycerate kinase 1 (PGK1), mRNA.
ILMN_1753016	1.10739	2.48171	Homo sapiens mitochondrial ribosomal protein L35 (MRPL35), nuclear gene encoding mitochondrial protein, transcript variant 1, mRNA.
ILMN_1807600	1.11976	2.48171	Homo sapiens nuclear protein localization 4 homolog (S. cerevisiae) (NPLOC4), mRNA.
ILMN_2349138	1.18736	2.48171	Homo sapiens CDC42 small effector 1 (CDC42SE1), transcript variant 1, mRNA.
ILMN_1698365	1.11574	2.48171	Homo sapiens NHL repeat containing 3 (NHLRC3), transcript variant 1, mRNA.
ILMN_1703074	1.11582	2.48171	Homo sapiens carboxypeptidase D (CPD), mRNA.
ILMN_1717173	1.09281	2.48171	Homo sapiens epithelial cell transforming sequence 2 oncogene (ECT2), mRNA.
ILMN_2386891	1.1237	2.48171	Homo sapiens glycosyltransferase 8 domain containing 1 (GLT8D1), transcript variant 2, mRNA.
ILMN_1746664	1.12374	2.48171	Homo sapiens WD repeat and SOCS box-containing 2 (WSB2), mRNA.
ILMN_1724148	1.19071	2.48171	Homo sapiens ORAI calcium release-activated calcium modulator 1 (ORAI1), mRNA.
ILMN_3248803	1.12089	2.48171	PREDICTED: Homo sapiens misc_RNA (LOC729680), miscRNA.
ILMN_1675797	1.10356	2.48171	Homo sapiens ependymin related protein 1 (zebrafish) (EPDR1), mRNA.
ILMN_2231020	1.08561	2.48171	Homo sapiens transmembrane protein 185B (pseudogene) (TMEM185B), non-coding RNA.
ILMN_2379734	1.19137	2.48171	Homo sapiens C-terminal binding protein 1 (CTBP1), transcript variant 1, mRNA.
ILMN_1701441	1.09954	2.48171	Homo sapiens lysophosphatidic acid receptor 1 (LPAR1), transcript variant 2, mRNA.
ILMN_1708891	1.11837	2.48171	Homo sapiens sec1 family domain containing 2 (SCFD2), mRNA.
ILMN_1693985	1.09428	2.48171	Homo sapiens junctophilin 1 (JPH1), mRNA.
ILMN_1731353	1.16144	2.48171	Homo sapiens chondroitin polymerizing factor (CHPF), mRNA.
ILMN_2408683	1.09826	2.48171	Homo sapiens phosphatidic acid phosphatase type 2B (PPAP2B), transcript variant 2, mRNA.
ILMN_2413572	1.13997	2.48171	Homo sapiens MAP/microtubule affinity-regulating kinase 2 (MARK2), transcript variant 2, mRNA.
ILMN_2307883	1.09162	2.48171	Homo sapiens ATP synthase, H+ transporting, mitochondrial F0 complex, subunit F2 (ATP5J2), nuclear gene encoding mitochondrial protein, transcript variant 3, mRNA.
ILMN_2325978	1.21524	2.48171	Homo sapiens hepatoma-derived growth factor-related protein 2 (HDGF2), transcript variant 1, mRNA.
ILMN_2231021	1.1082	2.48171	Homo sapiens transmembrane protein 185B (pseudogene) (TMEM185B), non-coding RNA.
ILMN_1770822	1.12348	2.48171	PREDICTED: Homo sapiens ribosomal protein S6 kinase, 90kDa, polypeptide 3, transcript variant 3 (RPS6KA3), mRNA.
ILMN_3239925	1.10827	2.48171	Homo sapiens hypothetical LOC25845 (LOC25845), non-coding RNA.
ILMN_1668351	1.10813	2.48171	Homo sapiens TAF6 RNA polymerase II, TATA box binding protein (TBP)-associated factor, 80kDa (TAF6), transcript variant 2, mRNA.
ILMN_1753312	1.10762	2.48171	Homo sapiens plexin domain containing 2 (PLXDC2), mRNA.
ILMN_1718023	1.08206	2.48171	Homo sapiens N-acylaminoacyl-peptide hydrolase (APEH), mRNA.
ILMN_1669323	1.10038	2.48171	Homo sapiens beta-site APP-cleaving enzyme 2 (BACE2), transcript variant b, mRNA.
ILMN_1805377	1.11651	2.48171	Homo sapiens zona pellucida glycoprotein 3 (sperm receptor) (ZP3), mRNA.
ILMN_3298037	1.12269	2.48171	PREDICTED: Homo sapiens similar to 40S ribosomal protein S28 (LOC728453), mRNA.
ILMN_1705407	1.11366	2.48171	Homo sapiens NOP56 ribonucleoprotein homolog (yeast) (NOP56), transcript variant 1, mRNA.
ILMN_1696466	1.11541	2.48171	Homo sapiens ropporin 1-like (ROPN1L), mRNA.
ILMN_1784300	1.11549	2.48171	Homo sapiens tubulin, alpha 4a (TUBA4A), mRNA.
ILMN_1711543	1.10435	2.48171	Homo sapiens chromosome 14 open reading frame 169 (C14orf169), mRNA.
ILMN_1752008	1.13816	2.48171	PREDICTED: Homo sapiens OTU domain containing 1 (OTUD1), mRNA.
ILMN_3213176	1.12449	2.48171	PREDICTED: Homo sapiens misc_RNA (LOC728263), miscRNA.
ILMN_1813817	1.09758	2.48171	Homo sapiens mitochondrial ribosomal protein L55 (MRPL55), nuclear gene encoding mitochondrial protein, transcript variant 1, mRNA.
ILMN_1727309	1.07928	2.48171	Homo sapiens family with sequence similarity 82, member A2 (FAM82A2), mRNA.
ILMN_1655011	1.10161	2.48171	Homo sapiens small EDRK-rich factor 1B (centromeric) (SERF1B), mRNA.
ILMN_1703374	1.10639	2.48171	Homo sapiens neuron navigator 1 (NAV1), mRNA.
ILMN_1716733	1.10517	2.48171	Homo sapiens myomesin (M-protein) 2, 165kDa (MYOM2), mRNA.
ILMN_1667796	1.12027	2.48171	Homo sapiens hemoglobin, alpha 2 (HBA2), mRNA.
ILMN_1729868	1.1015	2.48171	Homo sapiens SPRY domain containing 4 (SPRYD4), mRNA.
ILMN_1741944	1.10871	2.48171	Homo sapiens small nucleolar RNA, C/D box 38B (SNORD38B), small nucleolar RNA.
ILMN_1900110	1.10745	2.48171	BX099724 Soares_fetal_liver_spleen_1NFLS_S1 Homo sapiens cDNA clone IMAGp998F201004, mRNA sequence
ILMN_2165867	1.09884	2.48171	Homo sapiens 7-dehydrocholesterol reductase (DHCR7), transcript variant 1, mRNA.
ILMN_2313901	1.08018	2.48171	Homo sapiens peptidylglycine alpha-amidating monooxygenase (PAM), transcript variant 3, mRNA.
ILMN_1761175	1.11643	2.48171	Homo sapiens ribosomal protein S6 kinase, 70kDa, polypeptide 2 (RPS6KB2), mRNA.
ILMN_3251232	1.0899	2.48171	Homo sapiens high-mobility group nucleosomal binding domain 2 (HMGN2), mRNA.
ILMN_1729650	1.08946	2.48171	Homo sapiens peroxisomal biogenesis factor 7 (PEX7), mRNA.
ILMN_2143795	1.11879	2.48171	Homo sapiens hypothetical protein MGC4677 (MGC4677), mRNA.
ILMN_2325168	1.11546	2.48171	Homo sapiens arrestin, beta 1 (ARRB1), transcript variant 2, mRNA.
ILMN_2224031	1.16326	2.48171	Homo sapiens centrin, EF-hand protein, 3 (CDC31 homolog, yeast) (CETN3), mRNA.
ILMN_3242234	1.0952	2.48171	PREDICTED: Homo sapiens similar to hCG1774568 (LOC100134018), mRNA.
ILMN_1757026	1.09989	2.48171	Homo sapiens mannosidase, endo-alpha (MANEA), mRNA.
ILMN_1710684	1.11452	2.48171	Homo sapiens mirror-image polydactyly 1 (MIPOL1), mRNA.
ILMN_1759206	1.12392	2.48171	Homo sapiens plastin 1 (I isoform) (PLS1), mRNA.
ILMN_1715540	1.09253	2.48171	Homo sapiens TRAF interacting protein (TRAIP), mRNA.
ILMN_1795228	1.07547	2.48171	Homo sapiens zinc finger, AN1-type domain 5 (ZFAND5), mRNA.
ILMN_2112638	1.13	2.48171	Homo sapiens sushi, von Willebrand factor type A, EGF and pentraxin domain containing 1 (SVEP1), mRNA.
ILMN_1738675	1.09348	2.48171	Homo sapiens protein tyrosine phosphatase, non-receptor type 6 (PTPN6), transcript variant 2, mRNA.
ILMN_2357193	1.12626	2.48171	Homo sapiens DEAD (Asp-Glu-Ala-Asp) box polypeptide 59 (DDX59), transcript variant 1, mRNA.
ILMN_2079285	1.12089	2.48171	Homo sapiens ATP synthase, H+ transporting, mitochondrial F0 complex, subunit G (ATP5L), nuclear gene encoding mitochondrial protein, mRNA.
ILMN_2198893	1.1632	2.48171	Homo sapiens mitogen-activated protein kinase kinase 2 pseudogene (LOC407835), non-coding RNA.
ILMN_2110167	1.10528	2.48171	Homo sapiens polymerase (RNA) I polypeptide E, 53kDa (POLR1E), mRNA.
ILMN_1739749	1.11641	2.48171	Homo sapiens UDP-Gal:betaGal beta 1,3-galactosyltransferase polypeptide 6 (B3GALT6), mRNA.
ILMN_1751195	1.13639	2.48171	PREDICTED: Homo sapiens similar to CG33096-PB, isoform B, transcript variant 1 (LOC653438), mRNA.
ILMN_3270542	1.12177	2.48171	PREDICTED: Homo sapiens similar to hCG1641472 (LOC100128525), mRNA.
ILMN_3246145	1.11241	2.48171	Homo sapiens endo/exonuclease (5'-3'), endonuclease G-like (EXOG), mRNA.
ILMN_2408576	1.11216	2.48171	Homo sapiens family with sequence similarity 129, member B (FAM129B), transcript variant 2, mRNA.
ILMN_2382558	1.13509	2.48171	Homo sapiens small EDRK-rich factor 1A (telomeric) (SERF1A), mRNA.
ILMN_1754199	1.12146	2.48171	Homo sapiens B-cell CLL/lymphoma 7B (BCL7B), mRNA.
ILMN_1774110	1.0994	2.48171	Homo sapiens chimerin (chimaerin) 2 (CHN2), transcript variant 2, mRNA.
ILMN_3239861	1.084	2.48171	Homo sapiens chromosome 10 open reading frame 140 (C10orf140), mRNA.
ILMN_3256445	1.1656	2.48171	PREDICTED: Homo sapiens misc_RNA (LOC100130289), miscRNA.
ILMN_1784985	1.11023	2.48171	Homo sapiens proline-rich transmembrane protein 3 (PRRT3), mRNA.
ILMN_1800975	1.10806	2.48171	Homo sapiens proteasome (prosome, macropain) activator subunit 3 (PA28 gamma; Ki) (PSME3), transcript variant 1, mRNA.
ILMN_1730572	1.12223	2.48171	Homo sapiens heterogeneous nuclear ribonucleoprotein D-like (HNRPDL), transcript variant 2, mRNA.
ILMN_1697777	1.11254	2.48171	Homo sapiens tissue specific transplantation antigen P35B (TSTA3), mRNA.
ILMN_1785646	1.10329	2.48171	Homo sapiens peripheral myelin protein 22 (PMP22), transcript variant 2, mRNA.
ILMN_1809585	1.12073	2.48171	Homo sapiens KIAA0319-like (KIAA0319L), transcript variant 2, mRNA.
ILMN_1667460	1.11595	2.48171	Homo sapiens sulfatase 2 (SULF2), transcript variant 1, mRNA.
ILMN_1659297	1.12328	2.48171	Homo sapiens frizzled homolog 6 (Drosophila) (FZD6), mRNA.
ILMN_1709880	1.09216	2.48171	Homo sapiens ribosomal protein, large, P0 (RPLP0), transcript variant 1, mRNA.
ILMN_2143155	1.12188	2.48171	Homo sapiens kinesin family member 11 (KIF11), mRNA.
ILMN_1706593	1.11865	2.48171	Homo sapiens periphilin 1 (PPHLN1), transcript variant 1, mRNA.
ILMN_1751086	1.09945	2.48171	Homo sapiens atlastin GTPase 3 (ATL3), mRNA.
ILMN_3214256	1.12571	2.48171	PREDICTED: Homo sapiens hypothetical LOC128192 (LOC128192), mRNA.
ILMN_1750880	1.0912	2.48171	Homo sapiens antagonist of mitotic exit network 1 homolog (S. cerevisiae) (AMN1), mRNA.
ILMN_1803561	1.11453	2.48171	Homo sapiens phospholipase A2, group IVA (cytosolic, calcium-dependent) (PLA2G4A), mRNA.
ILMN_1783303	1.16308	2.48171	Homo sapiens heat shock protein 90kDa alpha (cytosolic), class B member 4 (pseudogene) (HSP90AB4P), non-coding RNA.
ILMN_1727315	1.11729	2.48171	Homo sapiens DENN/MADD domain containing 1A (DENND1A), transcript variant 2, mRNA.
ILMN_3219455	1.10706	2.48171	PREDICTED: Homo sapiens misc_RNA (LOC644745), miscRNA.
ILMN_1700159	1.09567	2.48171	Homo sapiens nipsnap homolog 3A (C. elegans) (NIPSNAP3A), mRNA.
ILMN_1810852	1.10203	2.48171	Homo sapiens laminin, gamma 1 (formerly LAMB2) (LAMC1), mRNA.
ILMN_1721704	1.10543	2.48171	Homo sapiens farnesyltransferase, CAAX box, alpha (FNTA), transcript variant 3, mRNA.
ILMN_1655765	1.12092	2.48171	Homo sapiens mitochondrial ribosomal protein S21 (MRPS21), nuclear gene encoding mitochondrial protein, transcript variant 2, mRNA.
ILMN_1800602	1.11218	2.48171	Homo sapiens grancalcin, EF-hand calcium binding protein (GCA), mRNA.
ILMN_3307791	1.09902	2.48171	Homo sapiens family with sequence similarity 69, member A (FAM69A), mRNA.
ILMN_3239383	1.11752	2.48171	Homo sapiens carbonic anhydrase VB pseudogene (CA5BP), non-coding RNA.
ILMN_1715715	1.09246	2.48171	Homo sapiens CCAAT/enhancer binding protein (C/EBP), alpha (CEBPA), mRNA.
ILMN_2184708	1.10244	2.48171	Homo sapiens lin-7 homolog C (C. elegans) (LIN7C), mRNA.
ILMN_2403889	1.10657	2.48171	Homo sapiens protein arginine methyltransferase 5 (PRMT5), transcript variant 2, mRNA.
ILMN_2399431	1.1066	2.48171	Homo sapiens phosphoribosyl pyrophosphate synthetase 2 (PRPS2), transcript variant 1, mRNA.
ILMN_1726417	1.12236	2.48171	Homo sapiens mitochondrial ribosomal protein L33 (MRPL33), nuclear gene encoding mitochondrial protein, transcript variant 1, mRNA.
ILMN_2309534	1.16855	2.48171	Homo sapiens RAD52 motif 1 (RDM1), transcript variant 2, mRNA.
ILMN_2414027	1.11016	2.48171	Homo sapiens chemokine-like factor (CKLF), transcript variant 6, mRNA.
ILMN_1689720	1.17475	2.48171	Homo sapiens protein phosphatase 2 (formerly 2A), regulatory subunit B'', beta (PPP2R3B), transcript variant 1, mRNA.
ILMN_1810628	1.09397	2.48171	Homo sapiens KIAA0367 (KIAA0367), mRNA.
ILMN_3225358	1.10795	2.48171	PREDICTED: Homo sapiens similar to hCG1999863 (LOC729495), mRNA.
ILMN_1868866	1.11291	2.48171	PREDICTED: Homo sapiens hypothetical LOC126435 (LOC126435), mRNA
ILMN_2230566	1.10363	2.48171	Homo sapiens RAB40B, member RAS oncogene family (RAB40B), mRNA.
ILMN_1652525	1.10637	2.48171	Homo sapiens family with sequence similarity 125, member B (FAM125B), transcript variant 1, mRNA.
ILMN_1651341	1.13583	2.48171	PREDICTED: Homo sapiens hypothetical LOC401010 (LOC401010), misc RNA.
ILMN_1798940	1.14445	2.48171	PREDICTED: Homo sapiens similar to chaperonin containing TCP1, subunit 8 (theta) (LOC644131), mRNA.
ILMN_1753568	1.12434	2.48171	Homo sapiens leucine rich repeat containing 34 (LRRC34), mRNA.
ILMN_1661351	1.12721	2.48171	Homo sapiens chromosome 17 open reading frame 81 (C17orf81), transcript variant 3, mRNA.
ILMN_3241234	1.14736	2.48171	PREDICTED: Homo sapiens hypothetical LOC730278 (LOC730278), mRNA.
ILMN_1785113	1.11151	2.48171	Homo sapiens methylmalonyl Coenzyme A mutase (MUT), nuclear gene encoding mitochondrial protein, mRNA.
ILMN_1654246	1.1067	2.48171	Homo sapiens sirtuin (silent mating type information regulation 2 homolog) 6 (S. cerevisiae) (SIRT6), mRNA.
ILMN_1714397	1.13079	2.48171	Homo sapiens crystallin, lambda 1 (CRYL1), mRNA.
ILMN_1705753	1.11722	2.48171	Homo sapiens chromosome 3 open reading frame 26 (C3orf26), mRNA.
ILMN_3245062	1.08391	2.48171	Homo sapiens shroom family member 3 (SHROOM3), mRNA.
ILMN_1800993	1.09138	2.48171	Homo sapiens clusterin associated protein 1 (CLUAP1), transcript variant 2, mRNA.
ILMN_2122103	1.12033	2.48171	Homo sapiens v-ets erythroblastosis virus E26 oncogene homolog 1 (avian) (ETS1), mRNA.
ILMN_1792409	1.11515	2.48171	Homo sapiens angiomotin (AMOT), transcript variant 2, mRNA.
ILMN_2090105	1.19462	2.48171	Homo sapiens transgelin 2 (TAGLN2), mRNA.
ILMN_3268993	1.12771	2.48171	PREDICTED: Homo sapiens misc_RNA (LOC100130556), miscRNA.
ILMN_1771800	1.08221	2.48171	Homo sapiens protein kinase C, alpha (PRKCA), mRNA.
ILMN_2275248	1.12933	2.48171	Homo sapiens endothelin converting enzyme 2 (ECE2), transcript variant 1, mRNA.
ILMN_3245912	1.1138	2.48171	Homo sapiens transmembrane protein 59-like (TMEM59L), mRNA.
ILMN_2318685	1.12456	2.48171	Homo sapiens abhydrolase domain containing 12 (ABHD12), transcript variant 1, mRNA.
ILMN_1760305	1.11239	2.48171	PREDICTED: Homo sapiens KIAA1545 protein (KIAA1545), mRNA.
ILMN_2144401	1.13901	2.48171	Homo sapiens galactosidase, beta 1-like 2 (GLB1L2), mRNA.
ILMN_2414007	1.15219	2.48171	Homo sapiens non-metastatic cells 2, protein (NM23B) expressed in (NME2), transcript variant 4, mRNA.
ILMN_1703622	1.16986	2.48171	Homo sapiens peptidylprolyl isomerase B (cyclophilin B) (PPIB), mRNA.
ILMN_2361427	1.09641	2.48171	Homo sapiens postmeiotic segregation increased 2-like 3 (PMS2L3), transcript variant 2, mRNA.
ILMN_1770356	1.08806	2.48171	Homo sapiens polymerase (RNA) mitochondrial (DNA directed) (POLRMT), nuclear gene encoding mitochondrial protein, mRNA.
ILMN_2332250	1.12376	2.48171	Homo sapiens acyl-CoA thioesterase 7 (ACOT7), transcript variant hBACHa, mRNA.
ILMN_1661776	1.09037	2.48171	Homo sapiens centromere protein J (CENPJ), mRNA.
ILMN_1704961	1.19368	2.48171	Homo sapiens actin, gamma 1 (ACTG1), mRNA.
ILMN_2412761	1.13618	2.48171	Homo sapiens v-maf musculoaponeurotic fibrosarcoma oncogene homolog G (avian) (MAFG), transcript variant 1, mRNA.
ILMN_3245297	1.09645	2.48171	Homo sapiens LY6/PLAUR domain containing 6B (LYPD6B), mRNA.
ILMN_1668052	1.11945	2.48171	Homo sapiens forkhead box A2 (FOXA2), transcript variant 2, mRNA.
ILMN_1784005	1.12747	2.48171	PREDICTED: Homo sapiens similar to Ras-related protein Rab-13 (LOC644615), mRNA.
ILMN_1676842	1.09634	2.48171	Homo sapiens BTAF1 RNA polymerase II, B-TFIID transcription factor-associated, 170kDa (Mot1 homolog, S. cerevisiae) (BTAF1), mRNA.
ILMN_1686679	1.11053	2.48171	Homo sapiens zinc finger protein 462 (ZNF462), mRNA.
ILMN_1813837	1.11844	2.48171	Homo sapiens chromosome 9 open reading frame 9 (C9orf9), mRNA.
ILMN_3274666	1.08804	2.48171	PREDICTED: Homo sapiens hypothetical LOC727826 (LOC727826), mRNA.
ILMN_1809400	1.16971	2.48171	Homo sapiens family with sequence similarity 49, member B (FAM49B), mRNA.
ILMN_1777853	1.11741	2.48171	PREDICTED: Homo sapiens membrane bound O-acyltransferase domain containing 2 (MBOAT2), mRNA.
ILMN_1714730	1.10524	2.48171	Homo sapiens ubiquitin-conjugating enzyme E2C (UBE2C), transcript variant 6, mRNA.
ILMN_2135709	1.09948	2.48171	Homo sapiens chromosome 8 open reading frame 47 (C8orf47), mRNA.
ILMN_3277072	1.10155	2.48171	PREDICTED: Homo sapiens misc_RNA (LOC728178), miscRNA.
ILMN_1717852	1.16952	2.48171	Homo sapiens Usher syndrome 1G (autosomal recessive) (USH1G), mRNA.
ILMN_1805131	1.1323	2.48171	Homo sapiens chromosome 17 open reading frame 90 (C17orf90), mRNA.
ILMN_1683175	1.11828	2.48171	Homo sapiens chromosome 9 open reading frame 23 (C9orf23), transcript variant 1, mRNA.
ILMN_1659953	1.0936	2.48171	Homo sapiens septin 3 (SEPT3), transcript variant B, mRNA.
ILMN_1780769	1.11706	2.48171	Homo sapiens tubulin, beta 2C (TUBB2C), mRNA.
ILMN_2233539	1.12151	2.48171	Homo sapiens solute carrier family 39 (zinc transporter), member 8 (SLC39A8), transcript variant 1, mRNA.
ILMN_1745110	1.10912	2.48171	Homo sapiens lysosomal-associated protein transmembrane 4 alpha (LAPTM4A), mRNA.
ILMN_2058347	1.13414	2.48171	Homo sapiens 5'-nucleotidase domain containing 1 (NT5DC1), mRNA.
ILMN_1708900	1.1015	2.48171	Homo sapiens transmembrane protein 161A (TMEM161A), mRNA.
ILMN_1784207	1.09778	2.48171	Homo sapiens chromosome 1 open reading frame 128 (C1orf128), mRNA.
ILMN_2384591	1.15042	2.48171	Homo sapiens hematological and neurological expressed 1 (HN1), transcript variant 1, mRNA.
ILMN_1660341	1.1068	2.48171	Homo sapiens low density lipoprotein receptor-related protein associated protein 1 (LRPAP1), mRNA.
ILMN_1805519	1.11425	2.48171	Homo sapiens CD24 molecule (CD24), mRNA.
ILMN_1768433	1.15447	2.48171	Homo sapiens coiled-coil domain containing 71 (CCDC71), mRNA.
ILMN_1756982	1.09149	5.16645	Homo sapiens chloride intracellular channel 1 (CLIC1), mRNA.
ILMN_2406892	1.08613	5.16645	Homo sapiens chromosome 19 open reading frame 2 (C19orf2), transcript variant 2, mRNA.
ILMN_2294762	1.14332	5.16645	Homo sapiens amylase, alpha 1A (salivary) (AMY1A), transcript variant 1, mRNA.
ILMN_2328986	1.11243	5.16645	Homo sapiens sterol regulatory element binding transcription factor 1 (SREBF1), transcript variant 2, mRNA.
ILMN_1658883	1.1409	5.16645	Homo sapiens v-raf murine sarcoma 3611 viral oncogene homolog (ARAF), mRNA.
ILMN_1768610	1.11343	5.16645	Homo sapiens adaptor-related protein complex 1, sigma 3 subunit (AP1S3), mRNA.
ILMN_2148193	1.12043	5.16645	Homo sapiens metallophosphoesterase domain containing 2 (MPPED2), mRNA.
ILMN_3237926	1.11857	5.16645	Homo sapiens cyclin J-like (CCNJL), mRNA.
ILMN_1661860	1.11426	5.16645	PREDICTED: Homo sapiens alveolar soft part sarcoma chromosome region, candidate 1 (ASPSCR1), mRNA.
ILMN_1746846	1.09335	5.16645	Homo sapiens tubulin tyrosine ligase-like family, member 4 (TTLL4), mRNA.
ILMN_1785324	1.10867	5.16645	Homo sapiens methylenetetrahydrofolate dehydrogenase (NADP+ dependent) 1, methenyltetrahydrofolate cyclohydrolase, formyltetrahydrofolate synthetase (MTHFD1), mRNA.
ILMN_1772370	1.11793	5.16645	Homo sapiens Rho guanine nucleotide exchange factor (GEF) 1 (ARHGEF1), transcript variant 2, mRNA.
ILMN_1744830	1.09828	5.16645	Homo sapiens Rho GTPase activating protein 11A (ARHGAP11A), transcript variant 1, mRNA.
ILMN_3188124	1.10398	5.16645	PREDICTED: Homo sapiens misc_RNA (LOC100130511), miscRNA.
ILMN_1689142	1.10724	5.16645	Homo sapiens ubiquitin-activating enzyme E1C (UBA3 homolog, yeast) (UBE1C), transcript variant 3, mRNA.
ILMN_2080637	1.11423	5.16645	Homo sapiens zinc finger and BTB domain containing 44 (ZBTB44), mRNA.
ILMN_1676759	1.14413	5.16645	Homo sapiens DEAD (Asp-Glu-Ala-Asp) box polypeptide 27 (DDX27), mRNA.
ILMN_1685974	1.10911	5.16645	Homo sapiens solute carrier family 25, member 33 (SLC25A33), mRNA.
ILMN_2072296	1.11172	5.16645	Homo sapiens CDC28 protein kinase regulatory subunit 2 (CKS2), mRNA.
ILMN_1728676	1.09684	5.16645	Homo sapiens KIAA0196 (KIAA0196), mRNA.
ILMN_1718832	1.10167	5.16645	Homo sapiens S-phase response (cyclin-related) (SPHAR), mRNA.
ILMN_1664233	1.10658	5.16645	PREDICTED: Homo sapiens similar to EVIN1 (LOC644590), mRNA.
ILMN_1698706	1.10751	5.16645	Homo sapiens nidogen 2 (osteonidogen) (NID2), mRNA.
ILMN_1704795	1.10545	5.16645	Homo sapiens MAP/microtubule affinity-regulating kinase 3 (MARK3), mRNA.
ILMN_1713058	1.10226	5.16645	Homo sapiens proline-serine-threonine phosphatase interacting protein 2 (PSTPIP2), mRNA.
ILMN_3181503	1.1145	5.16645	Homo sapiens ADP-ribosylation factor-like 17B (ARL17B), transcript variant 1, mRNA.
ILMN_1659462	1.10669	5.16645	Homo sapiens dual specificity phosphatase 23 (DUSP23), mRNA.
ILMN_1676336	1.10176	5.16645	Homo sapiens arylacetamide deacetylase-like 1 (AADACL1), mRNA.
ILMN_1800739	1.13086	5.16645	Homo sapiens serine peptidase inhibitor, Kunitz type, 2 (SPINT2), mRNA.
ILMN_1688500	1.09754	5.16645	Homo sapiens protocadherin 10 (PCDH10), transcript variant 1, mRNA.
ILMN_1769520	1.17734	5.16645	Homo sapiens ubiquitin-conjugating enzyme E2L 6 (UBE2L6), transcript variant 1, mRNA.
ILMN_1809947	1.11794	5.16645	Homo sapiens transmembrane protein 155 (TMEM155), mRNA.
ILMN_2075436	1.11409	5.16645	Homo sapiens protein disulfide isomerase family A, member 3 pseudogene (PDIA3P), non-coding RNA.
ILMN_2139761	1.0899	5.16645	Homo sapiens LIM and calponin homology domains 1 (LIMCH1), mRNA.
ILMN_1785265	1.1021	5.16645	Homo sapiens plastin 3 (T isoform) (PLS3), mRNA.
ILMN_1707484	1.09821	5.16645	Homo sapiens gem (nuclear organelle) associated protein 6 (GEMIN6), mRNA.
ILMN_1761442	1.10165	5.16645	Homo sapiens WD repeat domain 24 (WDR24), mRNA.
ILMN_2403555	1.13989	5.16645	Homo sapiens DEAH (Asp-Glu-Ala-His) box polypeptide 30 (DHX30), transcript variant 2, mRNA.
ILMN_1737580	1.11992	5.16645	Homo sapiens PPPDE peptidase domain containing 2 (PPPDE2), mRNA.
ILMN_1716797	1.10896	5.16645	Homo sapiens CD302 molecule (CD302), mRNA.
ILMN_3237830	1.1078	5.16645	Homo sapiens N-acetyltransferase 8-like (GCN5-related, putative) (NAT8L), mRNA.
ILMN_3236928	1.0959	5.16645	Homo sapiens roadblock domain containing 3 (ROBLD3), mRNA.
ILMN_2384241	1.0948	5.16645	Homo sapiens transforming growth factor, beta receptor II (70/80kDa) (TGFBR2), transcript variant 1, mRNA.
ILMN_3254481	1.10549	5.16645	PREDICTED: Homo sapiens hypothetical protein LOC100128893 (LOC100128893), mRNA.
ILMN_2112460	1.1396	5.16645	Homo sapiens MAD2 mitotic arrest deficient-like 1 (yeast) (MAD2L1), mRNA.
ILMN_3233091	1.13539	5.16645	PREDICTED: Homo sapiens hypothetical protein LOC100130224, transcript variant 2 (LOC100130224), mRNA.
ILMN_1749829	1.08987	5.16645	Homo sapiens discs, large (Drosophila) homolog-associated protein 5 (DLGAP5), mRNA.
ILMN_1727348	1.10489	5.16645	Homo sapiens NMD3 homolog (S. cerevisiae) (NMD3), mRNA.
ILMN_1708340	1.09069	5.16645	Homo sapiens death-associated protein kinase 1 (DAPK1), mRNA.
ILMN_1797342	1.08334	5.16645	Homo sapiens formin binding protein 1 (FNBP1), mRNA.
ILMN_2257665	1.10697	5.16645	Homo sapiens presenilin associated, rhomboid-like (PARL), nuclear gene encoding mitochondrial protein, transcript variant 1, mRNA.
ILMN_3240524	1.09095	5.16645	Homo sapiens major facilitator superfamily domain containing 6 (MFSD6), mRNA.
ILMN_3307221	1.11171	5.16645	Homo sapiens neuron navigator 2 (NAV2), transcript variant 2, mRNA.
ILMN_1737644	1.11472	5.16645	Homo sapiens transmembrane protein 219 (TMEM219), transcript variant 1, mRNA.
ILMN_1681081	1.16685	5.16645	Homo sapiens 1-acylglycerol-3-phosphate O-acyltransferase 2 (lysophosphatidic acid acyltransferase, beta) (AGPAT2), transcript variant 1, mRNA.
ILMN_1803774	1.11304	5.16645	Homo sapiens serine/threonine kinase 16 (STK16), transcript variant 1, mRNA.
ILMN_1791905	1.12003	5.16645	Homo sapiens coiled-coil domain containing 103 (CCDC103), mRNA.
ILMN_3202591	1.20277	5.16645	PREDICTED: Homo sapiens misc_RNA (LOC440311), miscRNA.
ILMN_2211950	1.11281	5.16645	Homo sapiens signal recognition particle 14kDa (homologous Alu RNA binding protein) pseudogene 1 (SRP14P1), non-coding RNA.
ILMN_1739582	1.12678	5.16645	Homo sapiens homeobox A9 (HOXA9), mRNA.
ILMN_1710544	1.14161	5.16645	Homo sapiens protocadherin 7 (PCDH7), transcript variant a, mRNA.
ILMN_1661492	1.13513	5.16645	Homo sapiens arrestin domain containing 1 (ARRDC1), mRNA.
ILMN_3272424	1.10176	5.16645	PREDICTED: Homo sapiens misc_RNA (LOC100128836), miscRNA.
ILMN_1787379	-65.5343	0	Homo sapiens resistin like beta (RETNLB), mRNA.
ILMN_1763196	-5.37503	0	Homo sapiens WD repeat domain 72 (WDR72), mRNA.
ILMN_1729095	-5.90136	0	Homo sapiens PDZ domain containing 2 (PDZD2), mRNA.
ILMN_1709795	-2.14471	0	Homo sapiens ras-related C3 botulinum toxin substrate 2 (rho family, small GTP binding protein Rac2) (RAC2), mRNA.
ILMN_1735471	-2.34504	0	Homo sapiens acetylcholinesterase (YT blood group) (ACHE), transcript variant E4-E5, mRNA.
ILMN_1682062	-2.20178	0	Homo sapiens ryanodine receptor 1 (skeletal) (RYR1), transcript variant 2, mRNA.
ILMN_1737635	-1.64226	0	Homo sapiens RAD1 homolog (S. pombe) (RAD1), transcript variant 3, mRNA.
ILMN_1682139	-1.76593	0	Homo sapiens retinoic acid induced 14 (RAI14), mRNA.
ILMN_1758978	-1.81865	0	Homo sapiens kelch-like 4 (Drosophila) (KLHL4), transcript variant 2, mRNA.
ILMN_1701700	-1.58651	0	Homo sapiens kelch-like 4 (Drosophila) (KLHL4), transcript variant 1, mRNA.
ILMN_1687583	-1.54469	0	Homo sapiens caveolin 1, caveolae protein, 22kDa (CAV1), mRNA.
ILMN_1806165	-1.74952	0	Homo sapiens heat shock 70kDa protein 6 (HSP70B') (HSPA6), mRNA.
ILMN_1679800	-1.52696	0	Homo sapiens BRX1, biogenesis of ribosomes, homolog (S. cerevisiae) (BRIX1), mRNA.
ILMN_1708841	-1.65589	0	Homo sapiens golgi phosphoprotein 3 (coat-protein) (GOLPH3), mRNA.
ILMN_1786823	-1.55931	0	Homo sapiens intercellular adhesion molecule 2 (ICAM2), transcript variant 1, mRNA.
ILMN_1711089	-1.57062	0	Homo sapiens DnaJ (Hsp40) homolog, subfamily C, member 21 (DNAJC21), transcript variant 1, mRNA.
ILMN_1681325	-2.74402	0	PREDICTED: Homo sapiens hypothetical protein LOC727825 (LOC727825), mRNA.
ILMN_2155172	-1.49475	0	Homo sapiens BRX1, biogenesis of ribosomes, homolog (S. cerevisiae) (BRIX1), mRNA.
ILMN_1683231	-2.80798	0	Homo sapiens family with sequence similarity 83, member F (FAM83F), mRNA.
ILMN_2315569	-1.41067	0	Homo sapiens N-6 adenine-specific DNA methyltransferase 1 (putative) (N6AMT1), transcript variant 2, mRNA.
ILMN_3260017	-1.49485	0	Homo sapiens heterogeneous nuclear ribonucleoprotein K (HNRNPK), transcript variant 3, mRNA.
ILMN_3232894	-1.3513	0	Homo sapiens cannabinoid receptor interacting protein 1 (CNRIP1), transcript variant CRIP1a, mRNA.
ILMN_1676088	-1.31894	0	Homo sapiens methionine sulfoxide reductase B3 (MSRB3), transcript variant 1, mRNA.
ILMN_1700031	-1.33488	0	Homo sapiens preferentially expressed antigen in melanoma (PRAME), transcript variant 4, mRNA.
ILMN_1806603	-1.31919	0	Homo sapiens mesoderm posterior 1 homolog (mouse) (MESP1), mRNA.
ILMN_1802831	-1.45464	0	Homo sapiens myotubularin related protein 12 (MTMR12), mRNA.
ILMN_1685480	-1.39775	0	Homo sapiens threonyl-tRNA synthetase (TARS), mRNA.
ILMN_1905527	-1.38376	0	603082548F1 NIH_MGC_120 Homo sapiens cDNA clone IMAGE:5221883 5, mRNA sequence
ILMN_2365465	-1.26178	0	Homo sapiens X-box binding protein 1 (XBP1), transcript variant 2, mRNA.
ILMN_1809433	-1.28164	0	Homo sapiens X-box binding protein 1 (XBP1), transcript variant 1, mRNA.
ILMN_1804798	-1.29832	0	PREDICTED: Homo sapiens brain expressed X-linked-like 1 (BEXL1), mRNA.
ILMN_1659854	-1.59958	0	Homo sapiens PRP40 pre-mRNA processing factor 40 homolog A (S. cerevisiae) (PRPF40A), mRNA.
ILMN_1779071	-1.47177	0	Homo sapiens fasciculation and elongation protein zeta 1 (zygin I) (FEZ1), transcript variant 1, mRNA.
ILMN_1735367	-1.45641	0	Homo sapiens hydroxysteroid (17-beta) dehydrogenase 11 (HSD17B11), mRNA.
ILMN_1702783	-1.3164	0	PREDICTED: Homo sapiens similar to U2 small nuclear ribonucleoprotein A (U2 snRNP-A) (LOC652595), mRNA.
ILMN_2332553	-1.28121	0	Homo sapiens methionine sulfoxide reductase B3 (MSRB3), transcript variant 1, mRNA.
ILMN_1671703	-1.43403	0	Homo sapiens actin, alpha 2, smooth muscle, aorta (ACTA2), mRNA.
ILMN_1707070	-1.36603	0	Homo sapiens procollagen C-endopeptidase enhancer (PCOLCE), mRNA.
ILMN_1811574	-1.44493	0	Homo sapiens mitogen-activated protein kinase 8 interacting protein 3 (MAPK8IP3), transcript variant 2, mRNA.
ILMN_1675325	-1.30739	0	Homo sapiens glutamyl aminopeptidase (aminopeptidase A) (ENPEP), mRNA.
ILMN_3260715	-1.27616	0	Homo sapiens CREB regulated transcription coactivator 3 (CRTC3), transcript variant 1, mRNA.
ILMN_1814113	-1.32705	0	Homo sapiens zinc finger RNA binding protein (ZFR), mRNA.
ILMN_1775111	-1.25311	0	Homo sapiens staphylococcal nuclease and tudor domain containing 1 (SND1), mRNA.
ILMN_1731215	-1.34403	0	Homo sapiens myosin binding protein H-like (MYBPHL), mRNA.
ILMN_1761069	-1.25384	0	Homo sapiens UV radiation resistance associated gene (UVRAG), mRNA.
ILMN_1787680	-1.2718	0	Homo sapiens selenoprotein S (SELS), transcript variant 2, mRNA.
ILMN_2367172	-1.26815	0	Homo sapiens alpha-methylacyl-CoA racemase (AMACR), transcript variant 2, mRNA.
ILMN_1736054	-1.40547	0	Homo sapiens SUB1 homolog (S. cerevisiae) (SUB1), mRNA.
ILMN_2374159	-1.29852	0	Homo sapiens homocysteine-inducible, endoplasmic reticulum stress-inducible, ubiquitin-like domain member 1 (HERPUD1), transcript variant 3, mRNA.
ILMN_1773079	-1.27586	0	Homo sapiens collagen, type III, alpha 1 (COL3A1), mRNA.
ILMN_1667034	-1.25708	0	PREDICTED: Homo sapiens pyruvate dehydrogenase phosphatase regulatory subunit (PDPR), mRNA.
ILMN_1680987	-1.32704	0	Homo sapiens heart and neural crest derivatives expressed 1 (HAND1), mRNA.
ILMN_1718934	-1.40544	0	PREDICTED: Homo sapiens similar to Nuclear envelope pore membrane protein POM 121 (Pore membrane protein of 121 kDa) (P145) (LOC728499), mRNA.
ILMN_1673518	-1.26255	0	Homo sapiens bromodomain and WD repeat domain containing 1 (BRWD1), transcript variant 3, mRNA.
ILMN_1733515	-1.29487	0	Homo sapiens lysyl oxidase-like 3 (LOXL3), mRNA.
ILMN_1715179	-1.27973	0	Homo sapiens small nuclear ribonucleoprotein polypeptide A' (SNRPA1), mRNA.
ILMN_1690846	-1.3748	0	PREDICTED: Homo sapiens similar to matrix-remodelling associated 8 (LOC642412), mRNA.
ILMN_2159859	-1.23323	0	Homo sapiens LysM, putative peptidoglycan-binding, domain containing 4 (LYSMD4), mRNA.
ILMN_3265895	-1.31881	0	Homo sapiens heterogeneous nuclear ribonucleoprotein R (HNRNPR), transcript variant 1, mRNA.
ILMN_1735779	-1.24721	0	Homo sapiens potassium inwardly-rectifying channel, subfamily J, member 8 (KCNJ8), mRNA.
ILMN_1717727	-1.28357	0	PREDICTED: Homo sapiens similar to Placental thrombin inhibitor (Cytoplasmic antiproteinase) (CAP) (Protease inhibitor 6) (PI-6) (Serpin B6) (LOC284293), mRNA.
ILMN_1769250	-1.31284	0	Homo sapiens ADP-ribosylation factor GTPase activating protein 2 (ARFGAP2), mRNA.
ILMN_1751097	-1.2323	0	Homo sapiens cAMP responsive element binding protein 3-like 2 (CREB3L2), mRNA.
ILMN_1752520	-1.26783	0	Homo sapiens schlafen family member 11 (SLFN11), mRNA.
ILMN_1770498	-1.33269	0	PREDICTED: Homo sapiens similar to Beta-glucuronidase precursor (LOC728411), mRNA.
ILMN_1804629	-1.22396	0	Homo sapiens thiamin pyrophosphokinase 1 (TPK1), transcript variant 2, mRNA.
ILMN_2108709	-1.28834	0	Homo sapiens ankyrin repeat domain 11 (ANKRD11), mRNA.
ILMN_2227266	-1.28264	0	Homo sapiens transmembrane protein 35 (TMEM35), mRNA.
ILMN_2111237	-1.24197	0	Homo sapiens meningioma (disrupted in balanced translocation) 1 (MN1), mRNA.
ILMN_1746706	-1.30583	0	PREDICTED: Homo sapiens similar to Ankyrin repeat domain protein 11 (Ankyrin repeat-containing cofactor 1) (LOC653103), mRNA.
ILMN_1695972	-1.25061	0	Homo sapiens coiled-coil domain containing 89 (CCDC89), mRNA.
ILMN_1665425	-1.25168	0	Homo sapiens reprimo, TP53 dependent G2 arrest mediator candidate (RPRM), mRNA.
ILMN_1765446	-1.3279	0	Homo sapiens epithelial membrane protein 3 (EMP3), mRNA.
ILMN_1690320	-1.2431	0	Homo sapiens tetratricopeptide repeat domain 23 (TTC23), transcript variant 2, mRNA.
ILMN_1745620	-1.26184	0	Homo sapiens lysine-rich coiled-coil 1 (KRCC1), mRNA.
ILMN_1803110	-1.31268	0	Homo sapiens splicing factor 3b, subunit 3, 130kDa (SF3B3), mRNA.
ILMN_1651438	-1.23189	0	Homo sapiens zinc finger protein, multitype 1 (ZFPM1), mRNA.
ILMN_1663090	-1.20166	0	Homo sapiens SON DNA binding protein (SON), transcript variant b, mRNA.
ILMN_1654916	-1.23339	0	Homo sapiens kinesin family member 7 (KIF7), mRNA.
ILMN_1773865	-1.23632	0	Homo sapiens heat shock 70kDa protein 5 (glucose-regulated protein, 78kDa) (HSPA5), mRNA.
ILMN_1726512	-1.25579	0	Homo sapiens zinc finger and SCAN domain containing 2 (ZSCAN2), transcript variant 1, mRNA.
ILMN_1682658	-1.24485	0	Homo sapiens EPM2A (laforin) interacting protein 1 (EPM2AIP1), mRNA.
ILMN_1669046	-1.26753	0	Homo sapiens forkhead box Q1 (FOXQ1), mRNA.
ILMN_1718353	-1.27457	0	PREDICTED: Homo sapiens similar to Transcriptional regulator ATRX (ATP-dependent helicase ATRX) (X-linked helicase II) (X-linked nuclear protein) (XNP) (Znf-HX) (LOC652458), mRNA.
ILMN_1771601	-1.29521	0	Homo sapiens UFM1-specific peptidase 1 (non-functional) (UFSP1), mRNA.
ILMN_2349459	-1.21473	0	Homo sapiens baculoviral IAP repeat-containing 5 (BIRC5), transcript variant 1, mRNA.
ILMN_1693604	-1.24598	0	Homo sapiens glutamate receptor, metabotropic 2 (GRM2), mRNA.
ILMN_1704305	-1.23105	0	Homo sapiens nuclear import 7 homolog (S. cerevisiae) (NIP7), mRNA.
ILMN_1787576	-1.25584	0	Homo sapiens chloride channel Ka (CLCNKA), transcript variant 1, mRNA.
ILMN_1759670	-1.21078	0	Homo sapiens alpha-methylacyl-CoA racemase (AMACR), transcript variant 1, mRNA.
ILMN_1759983	-1.25574	0	Homo sapiens down-regulator of transcription 1, TBP-binding (negative cofactor 2) (DR1), mRNA.
ILMN_1769245	-1.41283	0	Homo sapiens GLI pathogenesis-related 1 (GLIPR1), mRNA.
ILMN_1684205	-1.17755	0	Homo sapiens calcium and integrin binding 1 (calmyrin) (CIB1), mRNA.
ILMN_1659047	-1.33425	0	Homo sapiens histone cluster 2, H2aa3 (HIST2H2AA3), mRNA.
ILMN_1801246	-1.32562	0	Homo sapiens interferon induced transmembrane protein 1 (9-27) (IFITM1), mRNA.
ILMN_1711994	-1.23554	0	Homo sapiens T-cell, immune regulator 1, ATPase, H+ transporting, lysosomal V0 subunit A3 (TCIRG1), transcript variant 2, mRNA.
ILMN_2150258	-1.25918	0	Homo sapiens zinc finger protein 36, C3H type-like 2 (ZFP36L2), mRNA.
ILMN_1701077	-1.24283	0	PREDICTED: Homo sapiens misc_RNA (LOC642897), miscRNA.
ILMN_1757467	-1.36594	0	Homo sapiens H1 histone family, member 0 (H1F0), mRNA.
ILMN_2415144	-1.23489	0	Homo sapiens SP110 nuclear body protein (SP110), transcript variant b, mRNA.
ILMN_1914857	-1.22455	0	Homo sapiens deafness, autosomal recessive 59 (DFNB59), mRNA.
ILMN_2374164	-1.2585	0	Homo sapiens homocysteine-inducible, endoplasmic reticulum stress-inducible, ubiquitin-like domain member 1 (HERPUD1), transcript variant 3, mRNA.
ILMN_1696038	-1.23445	0	PREDICTED: Homo sapiens hypothetical LOC150051 (LOC150051), mRNA.
ILMN_1693338	-1.2579	0	Homo sapiens cytochrome P450, family 1, subfamily B, polypeptide 1 (CYP1B1), mRNA.
ILMN_1723522	-1.19242	0	Homo sapiens apolipoprotein L domain containing 1 (APOLD1), mRNA.
ILMN_1748434	-1.18677	0	PREDICTED: Homo sapiens hypothetical protein LOC283683, transcript variant 3 (LOC283683), mRNA.
ILMN_1811468	-1.21148	0	Homo sapiens iroquois homeobox 3 (IRX3), mRNA.
ILMN_1660368	-1.20347	0	Homo sapiens transformation/transcription domain-associated protein (TRRAP), mRNA.
ILMN_1695585	-1.23275	0	PREDICTED: Homo sapiens 40S ribosomal protein S26-like (RPS26L), misc RNA.
ILMN_3239225	-1.40139	0	Homo sapiens RNA, Ro-associated Y3 (RNY3), small cytoplasmic RNA.
ILMN_1768973	-1.22943	0	Homo sapiens histone cluster 2, H2ac (HIST2H2AC), mRNA.
ILMN_1810782	-1.24393	0	Homo sapiens SH3-domain kinase binding protein 1 (SH3KBP1), transcript variant 1, mRNA.
ILMN_1760335	-1.21261	0	Homo sapiens ADP-ribosylhydrolase like 1 (ADPRHL1), transcript variant 2, mRNA.
ILMN_2407308	-1.26544	0	Homo sapiens hairy/enhancer-of-split related with YRPW motif 1 (HEY1), transcript variant 2, mRNA.
ILMN_1903077	-1.25077	0	DKFZp686M05188_r1 686 (synonym: hlcc3) Homo sapiens cDNA clone DKFZp686M05188 5, mRNA sequence
ILMN_1708098	-1.25231	0	Homo sapiens Lix1 homolog (mouse)-like (LIX1L), mRNA.
ILMN_1815734	-1.33335	0	Homo sapiens FCH and double SH3 domains 2 (FCHSD2), mRNA.
ILMN_1892859	-1.2273	0	Homo sapiens one cut homeobox 2 (ONECUT2), mRNA.
ILMN_1748881	-1.24487	0	Homo sapiens muscle RAS oncogene homolog (MRAS), transcript variant 1, mRNA.
ILMN_3250268	-1.21789	0	PREDICTED: Homo sapiens hCG1815491 (LOC643911), miscRNA.
ILMN_1805111	-1.2141	0	Homo sapiens bromodomain and WD repeat domain containing 1 (BRWD1), transcript variant 3, mRNA.
ILMN_3240321	-1.2166	0	Homo sapiens apoptosis enhancing nuclease (AEN), mRNA.
ILMN_1661653	-1.21547	0	Homo sapiens de-etiolated homolog 1 (Arabidopsis) (DET1), mRNA.
ILMN_1779185	-1.17911	0	Homo sapiens cytospin A (CYTSA), mRNA.
ILMN_2145423	-1.24087	0	Homo sapiens de-etiolated homolog 1 (Arabidopsis) (DET1), mRNA.
ILMN_1806779	-1.18915	0	Homo sapiens zinc finger protein 155 (ZNF155), transcript variant 1, mRNA.
ILMN_1764571	-1.22658	0	PREDICTED: Homo sapiens Rho GTPase activating protein 23, transcript variant 1 (ARHGAP23), mRNA.
ILMN_1785356	-1.17459	0	Homo sapiens DENN/MADD domain containing 5A (DENND5A), mRNA.
ILMN_1692650	-1.20499	0	Homo sapiens Williams-Beuren syndrome chromosome region 16 (WBSCR16), transcript variant 2, mRNA.
ILMN_2075334	-1.18788	0	Homo sapiens histone cluster 1, H4c (HIST1H4C), mRNA.
ILMN_1768662	-1.17487	0	Homo sapiens uridine-cytidine kinase 2 (UCK2), mRNA.
ILMN_1761721	-1.17389	0	Homo sapiens vacuolar protein sorting 35 homolog (S. cerevisiae) (VPS35), mRNA.
ILMN_1763365	-1.21514	0	Homo sapiens family with sequence similarity 103, member A1 (FAM103A1), mRNA.
ILMN_1694213	-1.21535	0	Homo sapiens pleckstrin homology domain containing, family O member 1 (PLEKHO1), mRNA.
ILMN_1772459	-1.18189	0	Homo sapiens ribosomal protein S23 (RPS23), mRNA.
ILMN_1655195	-1.22586	0	Homo sapiens SMA4 (SMA4), mRNA.
ILMN_1769433	-1.22175	0	Homo sapiens IQ motif containing GTPase activating protein 2 (IQGAP2), mRNA.
ILMN_1720857	-1.21846	0	Homo sapiens glucuronidase, beta-like 1 (GUSBL1), non-coding RNA.
ILMN_1714563	-1.22989	0	Homo sapiens DnaJ (Hsp40) homolog, subfamily C, member 21 (DNAJC21), transcript variant 1, mRNA.
ILMN_1718354	-1.25674	0	Homo sapiens integrator complex subunit 7 (INTS7), mRNA.
ILMN_3247533	-1.20247	0	PREDICTED: Homo sapiens similar to hCG1994151 (LOC100133840), mRNA.
ILMN_1675878	-1.23058	0	Homo sapiens phosducin-like 3 pseudogene (LOC285359) on chromosome 3.
ILMN_1792741	-1.19735	0	Homo sapiens alpha-methylacyl-CoA racemase (AMACR), transcript variant 2, mRNA.
ILMN_1714428	-1.27552	0	Homo sapiens F-box protein 17 (FBXO17), transcript variant 2, mRNA.
ILMN_2081883	-1.19071	0	Homo sapiens IQ motif containing K (IQCK), mRNA.
ILMN_2364072	-1.23053	0	Homo sapiens chloride channel Ka (CLCNKA), transcript variant 2, mRNA.
ILMN_2338197	-1.18772	0	Homo sapiens lines homolog 1 (Drosophila) (LINS1), transcript variant 4, mRNA.
ILMN_2119486	-1.18271	0	Homo sapiens cyclin D binding myb-like transcription factor 1 (DMTF1), mRNA.
ILMN_1715896	-1.23045	0	Homo sapiens phosphomevalonate kinase (PMVK), mRNA.
ILMN_1693345	-1.21898	0	Homo sapiens cytoplasmic polyadenylation element binding protein 1 (CPEB1), transcript variant 4, mRNA.
ILMN_1666169	-1.24106	0	Homo sapiens neighbor of BRCA1 gene 2 (NBR2), mRNA.
ILMN_1718046	-1.21169	0	Homo sapiens aryl-hydrocarbon receptor nuclear translocator 2 (ARNT2), mRNA.
ILMN_1653039	-1.16186	0	PREDICTED: Homo sapiens hypothetical LOC642934 (LOC642934), mRNA.
ILMN_1702175	-1.20569	0	Homo sapiens suppression of tumorigenicity 7 (ST7), transcript variant a, mRNA.
ILMN_1742578	-1.18627	0.0966214	Homo sapiens muskelin 1, intracellular mediator containing kelch motifs (MKLN1), mRNA.
ILMN_1789541	-1.21792	0.0966214	Homo sapiens collapsin response mediator protein 1 (CRMP1), transcript variant 1, mRNA.
ILMN_1724066	-1.21767	0.0966214	Homo sapiens phospholipase C, beta 2 (PLCB2), mRNA.
ILMN_1659874	-1.28266	0.0966214	Homo sapiens splicing factor, arginine/serine-rich 15 (SFRS15), mRNA.
ILMN_2191720	-1.20819	0.0966214	Homo sapiens zinc finger protein 471 (ZNF471), mRNA.
ILMN_1690136	-1.18192	0.0966214	Homo sapiens Nipped-B homolog (Drosophila) (NIPBL), transcript variant A, mRNA.
ILMN_1738699	-1.32491	0.0966214	Homo sapiens fragile X mental retardation, autosomal homolog 2 (FXR2), mRNA.
ILMN_2108357	-1.23369	0.0966214	Homo sapiens ribosomal protein L39-like (RPL39L), mRNA.
ILMN_1785071	-1.20109	0.0966214	Homo sapiens selenoprotein P, plasma, 1 (SEPP1), transcript variant 1, mRNA.
ILMN_1728605	-1.17331	0.0966214	Homo sapiens tetratricopeptide repeat domain 3 (TTC3), transcript variant 1, mRNA.
ILMN_2120247	-1.20555	0.0966214	Homo sapiens solute carrier family 2 (facilitated glucose transporter), member 10 (SLC2A10), mRNA.
ILMN_1809267	-1.20171	0.0966214	Homo sapiens chloride channel CLIC-like 1 (CLCC1), mRNA.
ILMN_1697472	-1.19806	0.0966214	Homo sapiens TM2 domain containing 3 (TM2D3), transcript variant 1, mRNA.
ILMN_1659564	-1.16365	0.0966214	Homo sapiens Sec61 alpha 1 subunit (S. cerevisiae) (SEC61A1), mRNA.
ILMN_2082810	-1.14659	0.0966214	Homo sapiens bromodomain containing 7 (BRD7), mRNA.
ILMN_1683883	-1.18784	0.0966214	Homo sapiens aminoacylase 1 (ACY1), mRNA.
ILMN_1726554	-1.22919	0.0966214	Homo sapiens iron-responsive element binding protein 2 (IREB2), mRNA.
ILMN_1833858	-1.17102	0.0966214	Homo sapiens clone 23700 mRNA sequence
ILMN_1682288	-1.22874	0.0966214	PREDICTED: Homo sapiens similar to Beta-glucuronidase precursor (LOC728565), mRNA.
ILMN_3193306	-1.18299	0.0966214	Homo sapiens chromosome 14 open reading frame 109 (C14orf109), transcript variant 2, mRNA.
ILMN_1702198	-1.20023	0.0966214	PREDICTED: Homo sapiens similar to Nonhistone chromosomal protein HMG-14 (High-mobility group nucleosome-binding domain-containing protein 1) (LOC643790), mRNA.
ILMN_2107004	-1.3146	0.0966214	Homo sapiens G protein-coupled receptor 1 (GPR1), mRNA.
ILMN_1691966	-1.19083	0.0966214	Homo sapiens FLJ35934 protein (FLJ35934), mRNA.
ILMN_2397954	-1.15026	0.0966214	Homo sapiens poly (ADP-ribose) polymerase family, member 3 (PARP3), transcript variant 2, mRNA.
ILMN_1677877	-1.18146	0.0966214	Homo sapiens ubiquitin-conjugating enzyme E2L 3 (UBE2L3), transcript variant 2, mRNA.
ILMN_2175894	-1.16387	0.0966214	Homo sapiens heterogeneous nuclear ribonucleoprotein R (HNRPR), mRNA.
ILMN_1803744	-1.20409	0.0966214	Homo sapiens selenoprotein S (SELS), transcript variant 2, mRNA.
ILMN_1768798	-1.20364	0.0966214	Homo sapiens sperm associated antigen 9 (SPAG9), transcript variant 2, mRNA.
ILMN_1691506	-1.17225	0.0966214	Homo sapiens neugrin, neurite outgrowth associated (NGRN), transcript variant 1, mRNA.
ILMN_2191402	-1.16795	0.0966214	Homo sapiens holocarboxylase synthetase (biotin-(proprionyl-Coenzyme A-carboxylase (ATP-hydrolysing)) ligase) (HLCS), mRNA.
ILMN_1783448	-1.15181	0.0966214	Homo sapiens dynein, cytoplasmic 1, light intermediate chain 2 (DYNC1LI2), mRNA.
ILMN_2219466	-1.20075	0.0966214	Homo sapiens apolipoprotein B mRNA editing enzyme, catalytic polypeptide-like 3B (APOBEC3B), mRNA.
ILMN_1710954	-1.18855	0.0966214	Homo sapiens hypothetical protein LOC283932 (LOC283932), mRNA.
ILMN_3244117	-1.1758	0.0966214	Homo sapiens stathmin-like 3 (STMN3), mRNA.
ILMN_1780773	-1.14598	0.0966214	PREDICTED: Homo sapiens hypothetical gene supported by BC047417, transcript variant 2 (LOC400027), mRNA.
ILMN_1728907	-1.16011	0.0966214	Homo sapiens secretory carrier membrane protein 1 (SCAMP1), mRNA.
ILMN_1798256	-1.18904	0.0966214	Homo sapiens uridine phosphorylase 1 (UPP1), transcript variant 1, mRNA.
ILMN_1656297	-1.20789	0.0966214	Homo sapiens chromosome 21 open reading frame 57 (C21orf57), transcript variant 1, mRNA.
ILMN_2048793	-1.16327	0.0966214	Homo sapiens cytosolic iron-sulfur protein assembly 1 homolog (S. cerevisiae) (CIAO1), mRNA.
ILMN_3234837	-1.22028	0.0966214	Homo sapiens protein kinase domain containing, cytoplasmic homolog (mouse) (PKDCC), mRNA.
ILMN_1719290	-1.26682	0.0966214	Homo sapiens crystallin, zeta (quinone reductase)-like 1 (CRYZL1), transcript variant 2, mRNA.
ILMN_1665538	-1.16837	0.0966214	Homo sapiens S-phase kinase-associated protein 2 (p45) (SKP2), transcript variant 2, mRNA.
ILMN_1684158	-1.15888	0.0966214	Homo sapiens glutamic pyruvate transaminase (alanine aminotransferase) 2 (GPT2), mRNA.
ILMN_1723874	-1.15408	0.0966214	Homo sapiens mitochondrial ribosomal protein S6 (MRPS6), nuclear gene encoding mitochondrial protein, mRNA.
ILMN_1685781	-1.17642	0.0966214	Homo sapiens chromosome 14 open reading frame 142 (C14orf142), mRNA.
ILMN_2158705	-1.18856	0.0966214	Homo sapiens acylphosphatase 2, muscle type (ACYP2), mRNA.
ILMN_1712413	-1.19252	0.150274	Homo sapiens ribosomal protein L39-like (RPL39L), mRNA.
ILMN_1659857	-1.13663	0.150274	Homo sapiens synaptosomal-associated protein, 29kDa (SNAP29), mRNA.
ILMN_2082762	-1.24501	0.150274	Homo sapiens small nucleolar RNA, C/D box 68 (SNORD68), small nucleolar RNA.
ILMN_1797172	-1.21643	0.150274	Homo sapiens excision repair cross-complementing rodent repair deficiency, complementation group 1 (includes overlapping antisense sequence) (ERCC1), transcript variant 2, mRNA.
ILMN_1696675	-1.16889	0.150274	Homo sapiens carboxylesterase 2 (intestine, liver) (CES2), transcript variant 1, mRNA.
ILMN_1742789	-1.17753	0.150274	Homo sapiens leupaxin (LPXN), mRNA.
ILMN_1754988	-1.17202	0.150274	Homo sapiens N-6 adenine-specific DNA methyltransferase 1 (putative) (N6AMT1), transcript variant 1, mRNA.
ILMN_3179620	-1.1822	0.150274	PREDICTED: Homo sapiens similar to hCG2042915 (LOC100129673), mRNA.
ILMN_2306033	-1.21135	0.150274	Homo sapiens preferentially expressed antigen in melanoma (PRAME), transcript variant 4, mRNA.
ILMN_1806122	-1.20904	0.150274	Homo sapiens chromodomain helicase DNA binding protein 8 (CHD8), mRNA.
ILMN_1749213	-1.16043	0.150274	Homo sapiens stromal cell-derived factor 2-like 1 (SDF2L1), mRNA.
ILMN_2182148	-1.19323	0.150274	Homo sapiens chromosome 2 open reading frame 32 (C2orf32), mRNA.
ILMN_1811997	-1.16798	0.150274	Homo sapiens zinc finger protein 364 (ZNF364), mRNA.
ILMN_1764619	-1.20361	0.150274	Homo sapiens FLJ45244 protein (FLJ45244), mRNA.
ILMN_1726434	-1.19244	0.150274	Homo sapiens unc-45 homolog A (C. elegans) (UNC45A), transcript variant 3, mRNA.
ILMN_1664826	-1.15568	0.150274	Homo sapiens F-box protein 33 (FBXO33), mRNA.
ILMN_2054607	-1.15211	0.150274	Homo sapiens cytochrome P450, family 4, subfamily V, polypeptide 2 (CYP4V2), mRNA.
ILMN_3241378	-1.17291	0.150274	Homo sapiens peptidylprolyl isomerase E pseudogene (LOC728448), non-coding RNA.
ILMN_1783276	-1.16962	0.150274	Homo sapiens nexilin (F actin binding protein) (NEXN), mRNA.
ILMN_1660864	-1.17863	0.150274	Homo sapiens rhomboid, veinlet-like 1 (Drosophila) (RHBDL1), mRNA.
ILMN_1678998	-1.22864	0.150274	Homo sapiens leucine rich repeat containing 14 (LRRC14), mRNA.
ILMN_1788203	-1.15985	0.150274	Homo sapiens hairy/enhancer-of-split related with YRPW motif 1 (HEY1), transcript variant 2, mRNA.
ILMN_1658989	-1.13996	0.150274	Homo sapiens mex-3 homolog B (C. elegans) (MEX3B), mRNA.
ILMN_2374293	-1.19537	0.150274	Homo sapiens dual-specificity tyrosine-(Y)-phosphorylation regulated kinase 1A (DYRK1A), transcript variant 4, mRNA.
ILMN_1808501	-1.19334	0.150274	Homo sapiens SH3-domain kinase binding protein 1 (SH3KBP1), transcript variant 1, mRNA.
ILMN_1820295	-1.19597	0.150274	Homo sapiens cDNA FLJ11494 fis, clone HEMBA1001942
ILMN_1659470	-1.15994	0.150274	Homo sapiens polybromo 1 (PBRM1), transcript variant 4, mRNA.
ILMN_2251804	-1.37249	0.150274	Homo sapiens structural maintenance of chromosomes 4 (SMC4), transcript variant 2, mRNA.
ILMN_1718633	-1.17293	0.150274	Homo sapiens low density lipoprotein receptor-related protein 5-like (LRP5L), mRNA.
ILMN_3228595	-1.16941	0.150274	PREDICTED: Homo sapiens misc_RNA (LOC729768), miscRNA.
ILMN_1878029	-1.17257	0.150274	Homo sapiens cDNA FLJ34585 fis, clone KIDNE2008758
ILMN_1829845	-1.2178	0.150274	AV737317 CB Homo sapiens cDNA clone CBCAQH03 5, mRNA sequence
ILMN_1770690	-1.15948	0.150274	Homo sapiens cyclin-dependent kinase-like 3 (CDKL3), mRNA.
ILMN_1765578	-1.19865	0.150274	Homo sapiens TCDD-inducible poly(ADP-ribose) polymerase (TIPARP), mRNA.
ILMN_1814629	-1.15979	0.150274	Homo sapiens zinc finger CCCH-type containing 12B (ZC3H12B), mRNA.
ILMN_1849218	-1.19309	0.150274	BX451947 Homo sapiens FETAL BRAIN Homo sapiens cDNA clone CS0DF008YL16 5-PRIME, mRNA sequence
ILMN_1724194	-1.18864	0.150274	Homo sapiens aminopeptidase-like 1 (NPEPL1), mRNA.
ILMN_1682494	-1.17277	0.150274	Homo sapiens arginine/serine-rich coiled-coil 1 (RSRC1), mRNA.
ILMN_2331205	-1.1559	0.150274	Homo sapiens choline kinase beta (CHKB), transcript variant 1, mRNA.
ILMN_1777584	-1.14787	0.150274	Homo sapiens lysyl-tRNA synthetase (KARS), mRNA.
ILMN_1754643	-1.17955	0.150274	Homo sapiens DiGeorge syndrome critical region gene 14 (DGCR14), mRNA.
ILMN_1706935	-1.20915	0.150274	Homo sapiens coiled-coil domain containing 136 (CCDC136), mRNA.
ILMN_2396956	-1.13992	0.150274	Homo sapiens A kinase (PRKA) anchor protein 13 (AKAP13), transcript variant 2, mRNA.
ILMN_1754529	-1.13598	0.150274	Homo sapiens spastic paraplegia 7 (pure and complicated autosomal recessive) (SPG7), nuclear gene encoding mitochondrial protein, transcript variant 1, mRNA.
ILMN_1763605	-1.20297	0.150274	Homo sapiens death inducer-obliterator 1 (DIDO1), transcript variant 3, mRNA.
ILMN_2278636	-1.15793	0.150274	Homo sapiens cut-like 1, CCAAT displacement protein (Drosophila) (CUTL1), transcript variant 1, mRNA.
ILMN_1779214	-1.19245	0.150274	Homo sapiens ataxia telangiectasia mutated (ATM), transcript variant 1, mRNA.
ILMN_1689119	-1.18856	0.150274	PREDICTED: Homo sapiens zinc finger CCCH-type containing 5 (ZC3H5), mRNA.
ILMN_3222998	-1.22395	0.150274	PREDICTED: Homo sapiens misc_RNA (LOC729513), miscRNA.
ILMN_1772218	-1.18773	0.150274	Homo sapiens major histocompatibility complex, class II, DP alpha 1 (HLA-DPA1), mRNA.
ILMN_1667893	-1.1679	0.150274	Homo sapiens tensin 3 (TNS3), mRNA.
ILMN_1786015	-1.17609	0.150274	Homo sapiens CCCTC-binding factor (zinc finger protein) (CTCF), mRNA.
ILMN_3286809	-1.20262	0.150274	PREDICTED: Homo sapiens misc_RNA (LOC100131139), miscRNA.
ILMN_1750079	-1.16229	0.150274	Homo sapiens purine-rich element binding protein B (PURB), mRNA.
ILMN_1685095	-1.16778	0.150274	Homo sapiens cappuccino homolog (mouse) (CNO), mRNA.
ILMN_2358540	-1.21634	0.150274	Homo sapiens RNA binding motif, single stranded interacting protein 1 (RBMS1), transcript variant 3, mRNA.
ILMN_1740938	-1.24423	0.150274	Homo sapiens apolipoprotein E (APOE), mRNA.
ILMN_1689059	-1.15957	0.150274	Homo sapiens zinc finger protein 329 (ZNF329), mRNA.
ILMN_1662383	-1.23304	0.150274	Homo sapiens zinc finger, RAN-binding domain containing 2 (ZRANB2), transcript variant 2, mRNA.
ILMN_2184789	-1.19736	0.150274	Homo sapiens HscB iron-sulfur cluster co-chaperone homolog (E. coli) (HSCB), mRNA.
ILMN_1755822	-1.15562	0.531281	Homo sapiens synapse defective 1, Rho GTPase, homolog 1 (C. elegans) (SYDE1), mRNA.
ILMN_1773154	-1.13427	0.531281	Homo sapiens nuclear factor of kappa light polypeptide gene enhancer in B-cells inhibitor, alpha (NFKBIA), mRNA.
ILMN_3226045	-1.14845	0.531281	PREDICTED: Homo sapiens misc_RNA (LOC728533), miscRNA.
ILMN_1722872	-1.16409	0.531281	Homo sapiens myosin, heavy chain 9, non-muscle (MYH9), mRNA.
ILMN_2348268	-1.16081	0.531281	Homo sapiens intermediate filament family orphan 1 (IFFO1), transcript variant 2, mRNA.
ILMN_2406552	-1.21266	0.531281	Homo sapiens leucine-rich repeats and death domain containing (LRDD), transcript variant 3, mRNA.
ILMN_1741780	-1.15681	0.531281	Homo sapiens dual specificity phosphatase 28 (DUSP28), mRNA.
ILMN_1722223	-1.1914	0.531281	PREDICTED: Homo sapiens similar to nuclear pore membrane protein 121 (LOC728452), mRNA.
ILMN_1725984	-1.15239	0.531281	PREDICTED: Homo sapiens similar to eukaryotic translation initiation factor 3, subunit 8, 110kDa, transcript variant 2 (LOC728689), mRNA.
ILMN_1813573	-1.14072	0.531281	PREDICTED: Homo sapiens SET domain containing 1B (SETD1B), mRNA.
ILMN_1735192	-1.15212	0.531281	Homo sapiens collectin sub-family member 11 (COLEC11), transcript variant 1, mRNA.
ILMN_1742840	-1.21838	0.531281	Homo sapiens collagen, type II, alpha 1 (COL2A1), transcript variant 1, mRNA.
ILMN_1687351	-1.1637	0.531281	Homo sapiens ankyrin repeat, family A (RFXANK-like), 2 (ANKRA2), mRNA.
ILMN_2166506	-1.18792	0.531281	Homo sapiens X-ray repair complementing defective repair in Chinese hamster cells 6 (XRCC6), mRNA.
ILMN_1802951	-1.14375	0.531281	Homo sapiens cell division cycle associated 1 (CDCA1), transcript variant 1, mRNA.
ILMN_1897333	-1.18972	0.531281	BX098521 Soares fetal liver spleen 1NFLS Homo sapiens cDNA clone IMAGp998L05118, mRNA sequence
ILMN_1652797	-1.18638	0.531281	Homo sapiens family with sequence similarity 174, member B (FAM174B), mRNA.
ILMN_1747058	-1.15814	0.531281	Homo sapiens trafficking protein particle complex 2-like (TRAPPC2L), mRNA.
ILMN_1680774	-1.17717	0.531281	PREDICTED: Homo sapiens similar to NACHT, leucine rich repeat and PYD (pyrin domain) containing 1, transcript variant 1 (LOC730994), mRNA.
ILMN_1667948	-1.17448	0.531281	Homo sapiens spermatogenesis associated 18 homolog (rat) (SPATA18), mRNA.
ILMN_1876729	-1.15912	0.531281	BX109127 Soares fetal liver spleen 1NFLS Homo sapiens cDNA clone IMAGp998C23389, mRNA sequence
ILMN_1741356	-1.17467	0.531281	Homo sapiens prickle homolog 1 (Drosophila) (PRICKLE1), mRNA.
ILMN_1812559	-1.14706	0.531281	Homo sapiens solute carrier family 7 (cationic amino acid transporter, y+ system), member 6 (SLC7A6), transcript variant 2, mRNA.
ILMN_3269405	-1.14726	0.531281	Homo sapiens heterogeneous nuclear ribonucleoprotein M (HNRNPM), transcript variant 1, mRNA.
ILMN_1725528	-1.14127	0.531281	Homo sapiens hypothetical gene supported by BC036588 (LOC400657), mRNA.
ILMN_1658746	-1.19598	0.531281	Homo sapiens protein tyrosine phosphatase-like A domain containing 1 (PTPLAD1), mRNA.
ILMN_1814305	-1.15233	0.531281	Homo sapiens sterile alpha motif domain containing 9 (SAMD9), mRNA.
ILMN_1811648	-1.13413	0.531281	Homo sapiens dephospho-CoA kinase domain containing (DCAKD), mRNA.
ILMN_2363058	-1.14732	0.531281	Homo sapiens polyamine oxidase (exo-N4-amino) (PAOX), transcript variant 5, mRNA.
ILMN_2262444	-1.13288	0.531281	Homo sapiens phosphodiesterase 7A (PDE7A), transcript variant 2, mRNA.
ILMN_1750278	-1.16745	0.531281	Homo sapiens ferritin, heavy polypeptide-like 12 (FTHL12) on chromosome 9.
ILMN_1738552	-1.19242	0.531281	Homo sapiens solute carrier family 1 (glial high affinity glutamate transporter), member 3 (SLC1A3), mRNA.
ILMN_1657701	-1.17876	0.531281	PREDICTED: Homo sapiens transmembrane protein 137 (TMEM137), misc RNA.
ILMN_1695290	-1.15088	0.531281	Homo sapiens fermitin family homolog 2 (Drosophila) (FERMT2), mRNA.
ILMN_2195821	-1.18125	0.531281	Homo sapiens chromosome 5 open reading frame 41 (C5orf41), mRNA.
ILMN_1658504	-1.19034	0.531281	Homo sapiens choline kinase alpha (CHKA), transcript variant 2, mRNA.
ILMN_1776327	-1.17181	0.531281	PREDICTED: Homo sapiens hypothetical protein LOC727820 (LOC727820), mRNA.
ILMN_1814282	-1.20634	0.531281	Homo sapiens interferon stimulated exonuclease gene 20kDa-like 1 (ISG20L1), mRNA.
ILMN_1686645	-1.13739	0.531281	Homo sapiens UTP14, U3 small nucleolar ribonucleoprotein, homolog C (yeast) (UTP14C), mRNA.
ILMN_1682226	-1.16767	0.531281	Homo sapiens claudin 15 (CLDN15), mRNA.
ILMN_1705570	-1.1475	0.531281	Homo sapiens H2A histone family, member Y2 (H2AFY2), mRNA.
ILMN_1761120	-1.12479	0.531281	Homo sapiens TM2 domain containing 3 (TM2D3), transcript variant 1, mRNA.
ILMN_1718977	-1.21197	0.531281	Homo sapiens growth arrest and DNA-damage-inducible, beta (GADD45B), mRNA.
ILMN_1670640	-1.16103	0.531281	Homo sapiens zinc finger protein 664 (ZNF664), mRNA.
ILMN_1773200	-1.13443	0.531281	Homo sapiens CP110 protein (CP110), mRNA.
ILMN_1748090	-1.15405	0.531281	Homo sapiens solute carrier family 2 (facilitated glucose transporter), member 11 (SLC2A11), transcript variant 3, mRNA.
ILMN_1812070	-1.16036	0.531281	Homo sapiens ATP-binding cassette, sub-family B (MDR/TAP), member 1 (ABCB1), mRNA.
ILMN_1751143	-1.14295	0.531281	Homo sapiens chromosome 7 open reading frame 23 (C7orf23), mRNA.
ILMN_1691418	-1.17135	0.531281	Homo sapiens CMT1A duplicated region transcript 4 (CDRT4), mRNA.
ILMN_1693635	-1.17663	0.531281	Homo sapiens TSPY-like 2 (TSPYL2), mRNA.
ILMN_1670472	-1.12204	0.531281	Homo sapiens Fas associated factor family member 2 (FAF2), mRNA.
ILMN_1909247	-1.14687	0.531281	AGENCOURT_14250468 NIH_MGC_187 Homo sapiens cDNA clone IMAGE:30404961 5, mRNA sequence
ILMN_1791873	-1.12642	0.531281	Homo sapiens component of oligomeric golgi complex 1 (COG1), mRNA.
ILMN_1669206	-1.1278	0.531281	Homo sapiens CCR4-NOT transcription complex, subunit 1 (CNOT1), transcript variant 1, mRNA.
ILMN_2367469	-1.2254	0.531281	Homo sapiens cysteinyl-tRNA synthetase (CARS), transcript variant 4, mRNA.
ILMN_1652082	-1.13871	0.531281	Homo sapiens E74-like factor 4 (ets domain transcription factor) (ELF4), mRNA.
ILMN_1772123	-1.18358	0.531281	Homo sapiens acetyl-Coenzyme A carboxylase alpha (ACACA), transcript variant 2, mRNA.
ILMN_2388466	-1.14388	0.531281	Homo sapiens TIA1 cytotoxic granule-associated RNA binding protein (TIA1), transcript variant 2, mRNA.
ILMN_1763364	-1.22319	0.531281	Homo sapiens WAS protein homolog associated with actin, golgi membranes and microtubules (WHAMM), mRNA.
ILMN_2363621	-1.12279	0.531281	Homo sapiens retinoblastoma binding protein 8 (RBBP8), transcript variant 2, mRNA.
ILMN_2390853	-1.17942	0.531281	Homo sapiens cathepsin H (CTSH), transcript variant 1, mRNA.
ILMN_2232936	-1.14721	0.531281	Homo sapiens ubiquinol-cytochrome c reductase hinge protein (UQCRH), mRNA.
ILMN_3235718	-1.14661	0.531281	Homo sapiens glucuronidase, beta/ immunoglobulin lambda-like polypeptide 1 pseudogene (LOC91316), non-coding RNA. XR_040205 XR_040206
ILMN_3240226	-1.13429	0.531281	Homo sapiens hypothetical LOC791120 (LOC791120), non-coding RNA.
ILMN_1796458	-1.13184	0.531281	Homo sapiens GABA(A) receptor-associated protein-like 2 (GABARAPL2), mRNA.
ILMN_1684628	-1.15029	0.531281	Homo sapiens zinc finger protein 90 homolog (mouse) (ZFP90), mRNA.
ILMN_2094360	-1.15104	0.531281	Homo sapiens nuclear receptor subfamily 2, group F, member 2 (NR2F2), mRNA.
ILMN_1652123	-1.13529	0.531281	Homo sapiens high-mobility group nucleosome binding domain 1 (HMGN1), mRNA.
ILMN_1807767	-1.18722	0.531281	Homo sapiens KIAA0182 (KIAA0182), mRNA.
ILMN_1708105	-1.12509	0.531281	Homo sapiens enhancer of zeste homolog 2 (Drosophila) (EZH2), transcript variant 2, mRNA.
ILMN_1730084	-1.17887	0.531281	Homo sapiens catechol-O-methyltransferase (COMT), transcript variant S-COMT, mRNA.
ILMN_3239445	-1.17257	0.531281	Homo sapiens zinc finger and BTB domain containing 42 (ZBTB42), mRNA.
ILMN_2368535	-1.1849	0.531281	Homo sapiens F-box protein 17 (FBXO17), transcript variant 2, mRNA.
ILMN_1674050	-1.21206	0.531281	Homo sapiens collagen, type VIII, alpha 2 (COL8A2), mRNA.
ILMN_1731418	-1.16799	0.531281	Homo sapiens SP110 nuclear body protein (SP110), transcript variant b, mRNA.
ILMN_3243966	-1.12937	0.531281	Homo sapiens small Cajal body-specific RNA 23 (SCARNA23), guide RNA.
ILMN_1680501	-1.14811	0.531281	Homo sapiens GTF2I repeat domain containing 2B (GTF2IRD2B), mRNA.
ILMN_2187533	-1.12465	0.531281	Homo sapiens cysteine-serine-rich nuclear protein 2 (CSRNP2), mRNA.
ILMN_1769118	-1.11405	0.531281	Homo sapiens septin 9 (SEPT9), mRNA.
ILMN_1659936	-1.20103	0.531281	Homo sapiens protein phosphatase 1, regulatory (inhibitor) subunit 15A (PPP1R15A), mRNA.
ILMN_1732197	-1.16468	0.531281	Homo sapiens meningioma (disrupted in balanced translocation) 1 (MN1), mRNA.
ILMN_1654583	-1.13127	0.531281	Homo sapiens chromodomain helicase DNA binding protein 1 (CHD1), mRNA.
ILMN_1731111	-1.19106	0.531281	Homo sapiens Der1-like domain family, member 3 (DERL3), transcript variant 1, mRNA.
ILMN_1851540	-1.13768	0.531281	AV707343 ADB Homo sapiens cDNA clone ADBBSH02 5, mRNA sequence
ILMN_3226505	-1.17295	0.531281	Homo sapiens male-specific lethal 3 homolog (Drosophila) (MSL3), transcript variant 1, mRNA.
ILMN_1776858	-1.13341	0.531281	Homo sapiens dihydrouridine synthase 4-like (S. cerevisiae) (DUS4L), mRNA.
ILMN_1726986	-1.16578	0.531281	Homo sapiens aminoadipate aminotransferase (AADAT), transcript variant 2, mRNA.
ILMN_1802550	-1.15855	0.531281	PREDICTED: Homo sapiens proprotein convertase subtilisin/kexin type 6 (PCSK6), mRNA.
ILMN_2375386	-1.16386	0.531281	Homo sapiens RNA binding protein S1, serine-rich domain (RNPS1), transcript variant 2, mRNA.
ILMN_1669624	-1.15507	0.531281	Homo sapiens lines homolog 1 (Drosophila) (LINS1), transcript variant 2, mRNA.
ILMN_3234762	-1.14645	0.531281	Homo sapiens RNA, 5S ribosomal 9 (RN5S9), ribosomal RNA.
ILMN_1796074	-1.24018	0.531281	Homo sapiens chromosome 18 open reading frame 56 (C18orf56), mRNA.
ILMN_3247636	-1.18504	0.531281	Homo sapiens small Cajal body-specific RNA 14 (SCARNA14), guide RNA.
ILMN_1659845	-1.12934	0.531281	Homo sapiens KIAA0355 (KIAA0355), mRNA.
ILMN_1700950	-1.16899	0.531281	PREDICTED: Homo sapiens similar to HSPC307 (LOC646567), mRNA.
ILMN_1651254	-1.16808	0.531281	Homo sapiens LIM domain containing preferred translocation partner in lipoma (LPP), mRNA.
ILMN_1800590	-1.12976	0.531281	Homo sapiens Bardet-Biedl syndrome 1 (BBS1), mRNA.
ILMN_3244693	-1.14113	0.531281	Homo sapiens hypothetical LOC100130557 (LOC100130557), non-coding RNA.
ILMN_1744604	-1.21021	0.531281	Homo sapiens cytochrome b-245, alpha polypeptide (CYBA), mRNA.
ILMN_1712469	-1.29921	0.531281	Homo sapiens golgi autoantigen, golgin subfamily a, 8A (GOLGA8A), mRNA.
ILMN_1669033	-1.14765	0.531281	Homo sapiens nuclear receptor coactivator 1 (NCOA1), transcript variant 2, mRNA.
ILMN_2234016	-1.17835	0.531281	Homo sapiens ferritin, heavy polypeptide-like 7 (FTHL7) on chromosome 13.
ILMN_1740351	-1.12312	0.531281	Homo sapiens KIAA0174 (KIAA0174), mRNA.
ILMN_1671437	-1.13188	0.531281	Homo sapiens mitogen-activated protein kinase kinase kinase 15 (MAP3K15), mRNA.
ILMN_1754811	-1.13841	0.531281	Homo sapiens F-box protein 38 (FBXO38), transcript variant 1, mRNA.
ILMN_1676385	-1.34925	0.531281	PREDICTED: Homo sapiens p21 (CDKN1A)-activated kinase 2 (PAK2), mRNA.
ILMN_2159384	-1.16147	0.531281	Homo sapiens Shwachman-Bodian-Diamond syndrome pseudogene (SBDSP) on chromosome 7.
ILMN_1812552	-1.13047	0.531281	Homo sapiens phytoceramidase, alkaline (PHCA), mRNA.
ILMN_3276395	-1.23892	0.531281	PREDICTED: Homo sapiens similar to hCG1989297, transcript variant 1 (LOC100132352), mRNA.
ILMN_1726575	-1.19114	0.531281	Homo sapiens chondrolectin (CHODL), mRNA.
ILMN_1793386	-1.16985	0.531281	Homo sapiens mediator of RNA polymerase II transcription, subunit 12 homolog (yeast) (MED12), mRNA.
ILMN_1735014	-1.12965	0.531281	Homo sapiens Kruppel-like factor 6 (KLF6), transcript variant 2, mRNA.
ILMN_1760990	-1.1215	0.531281	Homo sapiens SH3-domain GRB2-like 3 (SH3GL3), mRNA.
ILMN_1760246	-1.1674	0.531281	Homo sapiens bassoon (presynaptic cytomatrix protein) (BSN), mRNA.
ILMN_1696294	-1.14968	0.531281	Homo sapiens sorting nexin 6 (SNX6), transcript variant 1, mRNA.
ILMN_1802690	-1.12491	0.531281	Homo sapiens GULP, engulfment adaptor PTB domain containing 1 (GULP1), mRNA.
ILMN_1769288	-1.12531	0.531281	PREDICTED: Homo sapiens hypothetical LOC402560 (LOC402560), mRNA.
ILMN_1745397	-1.185	0.531281	Homo sapiens 2'-5'-oligoadenylate synthetase 3, 100kDa (OAS3), mRNA.
ILMN_1787324	-1.16971	0.531281	Homo sapiens chromosome 16 open reading frame 48 (C16orf48), mRNA.
ILMN_2415235	-1.12376	0.531281	Homo sapiens casein kinase 1, epsilon (CSNK1E), transcript variant 1, mRNA.
ILMN_1788363	-1.12657	0.531281	Homo sapiens mutL homolog 1, colon cancer, nonpolyposis type 2 (E. coli) (MLH1), mRNA.
ILMN_1797341	-1.12446	0.531281	Homo sapiens AT rich interactive domain 1A (SWI-like) (ARID1A), transcript variant 2, mRNA.
ILMN_1659703	-1.16416	0.531281	Homo sapiens WW domain containing E3 ubiquitin protein ligase 2 (WWP2), transcript variant 3, mRNA.
ILMN_2209766	-1.12252	0.531281	Homo sapiens rhomboid domain containing 1 (RHBDD1), mRNA.
ILMN_1690473	-1.13844	0.531281	Homo sapiens nuclear factor of kappa light polypeptide gene enhancer in B-cells inhibitor, beta (NFKBIB), transcript variant 1, mRNA.
ILMN_3285742	-1.15519	0.531281	PREDICTED: Homo sapiens hypothetical protein LOC100131786 (LOC100131786), mRNA.
ILMN_2096405	-1.12121	0.531281	Homo sapiens WD repeat domain 37 (WDR37), mRNA.
ILMN_1730101	-1.13866	0.531281	Homo sapiens G1 to S phase transition 2 (GSPT2), mRNA.
ILMN_1810922	-1.13134	0.531281	Homo sapiens pericentrin (PCNT), mRNA.
ILMN_1652754	-1.12828	0.531281	Homo sapiens zinc finger protein 428 (ZNF428), mRNA.
ILMN_1715748	-1.18236	0.531281	Homo sapiens filamin C, gamma (actin binding protein 280) (FLNC), mRNA.
ILMN_1654262	-1.14488	0.531281	Homo sapiens zinc finger, matrin type 3 (ZMAT3), transcript variant 2, mRNA.
ILMN_1692072	-1.15742	0.531281	PREDICTED: Homo sapiens hypothetical protein LOC728006 (LOC728006), mRNA.
ILMN_1849186	-1.15179	0.531281	Homo sapiens, clone IMAGE:3618365, mRNA
ILMN_1662852	-1.1809	0.531281	Homo sapiens IQ motif containing K (IQCK), mRNA.
ILMN_2082893	-1.21468	0.531281	Homo sapiens hypothetical gene supported by AK096951; BC066547 (LOC440157), mRNA.
ILMN_1654543	-1.12385	0.531281	Homo sapiens mediator complex subunit 6 (MED6), mRNA.
ILMN_1709484	-1.13324	0.531281	Homo sapiens Bloom syndrome, RecQ helicase-like (BLM), mRNA.
ILMN_1653432	-1.16412	0.531281	Homo sapiens heterogeneous nuclear ribonucleoprotein D-like (HNRPDL), transcript variant 3, transcribed RNA.
ILMN_1748077	-1.1209	1.09443	Homo sapiens DEAD (Asp-Glu-Ala-Asp) box polypeptide 59 (DDX59), transcript variant 1, mRNA.
ILMN_1661325	-1.16269	1.09443	Homo sapiens plakophilin 4 (PKP4), transcript variant 1, mRNA.
ILMN_1682736	-1.14017	1.09443	PREDICTED: Homo sapiens similar to bromodomain containing 7 (LOC643452), mRNA.
ILMN_1712936	-1.13481	1.09443	Homo sapiens chromosome 21 open reading frame 66 (C21orf66), transcript variant 2, mRNA.
ILMN_1763011	-1.14459	1.09443	Homo sapiens chromosome 7 open reading frame 10 (C7orf10), mRNA.
ILMN_2395932	-1.1659	1.09443	Homo sapiens unc-45 homolog A (C. elegans) (UNC45A), transcript variant 3, mRNA.
ILMN_2286106	-1.14582	1.09443	Homo sapiens phosphoribosylaminoimidazole carboxylase, phosphoribosylaminoimidazole succinocarboxamide synthetase (PAICS), transcript variant 2, mRNA.
ILMN_1671992	-1.13659	1.09443	PREDICTED: Homo sapiens similar to CG1486-PA, isoform A, transcript variant 4 (LOC650128), mRNA.
ILMN_2377900	-1.22852	1.09443	Homo sapiens microtubule-associated protein 1B (MAP1B), transcript variant 2, mRNA.
ILMN_3277715	-1.14452	1.09443	PREDICTED: Homo sapiens misc_RNA (LOC389873), miscRNA.
ILMN_1725300	-1.18899	1.09443	Homo sapiens myeloid/lymphoid or mixed-lineage leukemia 3 (MLL3), mRNA.
ILMN_2100458	-1.1603	1.09443	Homo sapiens Rieske (Fe-S) domain containing (RFESD), mRNA.
ILMN_1657754	-1.13958	1.09443	Homo sapiens RNA polymerase II associated protein 2 (RPAP2), mRNA.
ILMN_1757347	-1.14354	1.09443	Homo sapiens chromosome 22 open reading frame 9 (C22orf9), transcript variant 1, mRNA.
ILMN_1783497	-1.11545	1.09443	Homo sapiens pantothenate kinase 1 (PANK1), transcript variant beta, mRNA.
ILMN_1671839	-1.14834	1.09443	Homo sapiens TATA box binding protein (TBP)-associated factor, RNA polymerase I, C, 110kDa (TAF1C), transcript variant 2, mRNA.
ILMN_1905548	-1.13215	1.09443	Homo sapiens mRNA; cDNA DKFZp779M2422 (from clone DKFZp779M2422)
ILMN_1688780	-1.19643	1.09443	Homo sapiens S100 calcium binding protein A4 (S100A4), transcript variant 2, mRNA.
ILMN_1712634	-1.15816	1.09443	Homo sapiens TIA1 cytotoxic granule-associated RNA binding protein (TIA1), transcript variant 1, mRNA.
ILMN_1766541	-1.15372	1.09443	Homo sapiens BCL2-like 11 (apoptosis facilitator) (BCL2L11), transcript variant 6, mRNA.
ILMN_1752988	-1.15324	1.09443	Homo sapiens chromosome 11 open reading frame 17 (C11orf17), transcript variant 1, mRNA.
ILMN_2370825	-1.13296	1.09443	Homo sapiens ataxia telangiectasia mutated (ATM), transcript variant 1, mRNA.
ILMN_2173919	-1.13824	1.09443	Homo sapiens myosin IXA (MYO9A), mRNA.
ILMN_1733103	-1.1566	1.09443	Homo sapiens hypothetical protein LOC285908 (LOC285908), mRNA.
ILMN_2096719	-1.15582	1.09443	Homo sapiens G protein-coupled receptor kinase 5 (GRK5), mRNA.
ILMN_1675117	-1.1934	1.09443	Homo sapiens hydroxysteroid (17-beta) dehydrogenase 11 (HSD17B11), mRNA.
ILMN_1811261	-1.13688	1.09443	Homo sapiens KRIT1, ankyrin repeat containing (KRIT1), transcript variant 3, mRNA.
ILMN_1711361	-1.15194	1.09443	Homo sapiens zinc finger protein 319 (ZNF319), mRNA.
ILMN_3192791	-1.13396	1.09443	Homo sapiens heterogeneous nuclear ribonucleoprotein M (HNRNPM), transcript variant 2, mRNA.
ILMN_1745699	-1.18036	1.09443	Homo sapiens methyltransferase like 2A (METTL2A), mRNA.
ILMN_1767509	-1.15073	1.09443	Homo sapiens differentially expressed in FDCP 8 homolog (mouse) (DEF8), transcript variant 1, mRNA.
ILMN_3290380	-1.13981	1.09443	PREDICTED: Homo sapiens misc_RNA (LOC387703), miscRNA.
ILMN_1766902	-1.13834	1.09443	PREDICTED: Homo sapiens similar to hCG2014439, transcript variant 3 (LOC653904), mRNA.
ILMN_3246962	-1.16098	1.09443	Homo sapiens cytospin A (CYTSA), mRNA.
ILMN_1765091	-1.12955	1.09443	Homo sapiens ankyrin repeat and KH domain containing 1 (ANKHD1), transcript variant 1, mRNA.
ILMN_3297880	-1.13142	1.09443	Homo sapiens SEC13 homolog (S. cerevisiae) (SEC13), transcript variant 4, non-coding RNA.
ILMN_1794505	-1.27052	1.09443	Homo sapiens split hand/foot malformation (ectrodactyly) type 1 (SHFM1), mRNA.
ILMN_3191227	-1.17844	1.09443	PREDICTED: Homo sapiens misc_RNA (LOC100129267), miscRNA.
ILMN_3243782	-1.17545	1.09443	PREDICTED: Homo sapiens similar to UPF0634 protein KIAA1641 (LOC100133939), mRNA.
ILMN_1741159	-1.12416	1.09443	Homo sapiens mitogen-activated protein kinase kinase kinase 8 (MAP3K8), mRNA.
ILMN_1728934	-1.111	1.09443	Homo sapiens protein regulator of cytokinesis 1 (PRC1), transcript variant 2, mRNA.
ILMN_1666503	-1.15999	1.09443	Homo sapiens DENN/MADD domain containing 2A (DENND2A), mRNA.
ILMN_1712027	-1.12898	1.09443	Homo sapiens round spermatid basic protein 1-like (RSBN1L), mRNA.
ILMN_2279413	-1.15568	1.09443	Homo sapiens seven in absentia homolog 1 (Drosophila) (SIAH1), transcript variant 2, mRNA.
ILMN_1753608	-1.12233	1.09443	Homo sapiens transmembrane protein 131 (TMEM131), mRNA.
ILMN_1688772	-1.12606	1.09443	Homo sapiens chromosome 8 open reading frame 51 (C8orf51), mRNA.
ILMN_1748578	-1.20698	1.09443	Homo sapiens RAD21 homolog (S. pombe) (RAD21), mRNA.
ILMN_2207539	-1.1992	1.09443	Homo sapiens ribosomal protein S17 (RPS17), mRNA.
ILMN_1694268	-1.18529	1.09443	Homo sapiens hairy and enhancer of split 6 (Drosophila) (HES6), mRNA.
ILMN_3242900	-1.16638	1.09443	Homo sapiens histone cluster 2, H2aa4 (HIST2H2AA4), mRNA.
ILMN_2070052	-1.15425	1.09443	Homo sapiens nuclear pore complex interacting protein pseudogene (LOC613037), non-coding RNA.
ILMN_2112915	-1.20582	1.09443	Homo sapiens dopamine receptor D4 (DRD4), mRNA.
ILMN_2409062	-1.11339	1.09443	Homo sapiens iron-sulfur cluster scaffold homolog (E. coli) (ISCU), nuclear gene encoding mitochondrial protein, transcript variant 2, mRNA.
ILMN_1752451	-1.1658	1.09443	Homo sapiens cathepsin H (CTSH), transcript variant 1, mRNA.
ILMN_1735679	-1.16542	1.09443	Homo sapiens DEAH (Asp-Glu-Ala-His) box polypeptide 38 (DHX38), mRNA.
ILMN_2126706	-1.15559	1.09443	Homo sapiens lamin B1 (LMNB1), mRNA.
ILMN_1714567	-1.1488	1.09443	Homo sapiens AHNAK nucleoprotein (AHNAK), transcript variant 1, mRNA.
ILMN_1726456	-1.14241	1.09443	Homo sapiens solute carrier family 3 (activators of dibasic and neutral amino acid transport), member 2 (SLC3A2), transcript variant 6, mRNA.
ILMN_1783910	-1.12397	1.09443	Homo sapiens TNF receptor-associated factor 6 (TRAF6), transcript variant 1, mRNA.
ILMN_1700042	-1.15169	1.09443	Homo sapiens talin 2 (TLN2), mRNA.
ILMN_1730809	-1.1314	1.09443	Homo sapiens solute carrier family 29 (nucleoside transporters), member 2 (SLC29A2), mRNA.
ILMN_2399896	-1.17763	1.09443	Homo sapiens SEC31 homolog A (S. cerevisiae) (SEC31A), transcript variant 1, mRNA.
ILMN_1717366	-1.13727	1.09443	Homo sapiens MyoD family inhibitor domain containing (MDFIC), mRNA.
ILMN_1677953	-1.13513	1.09443	Homo sapiens 2-oxoglutarate and iron-dependent oxygenase domain containing 1 (OGFOD1), mRNA.
ILMN_1761068	-1.14523	1.09443	Homo sapiens CXYorf1-related protein (MGC52000), mRNA.
ILMN_1724040	-1.11992	1.09443	Homo sapiens ankyrin repeat domain 57 (ANKRD57), mRNA.
ILMN_3243961	-1.13219	1.09443	Homo sapiens zinc finger protein 252 (ZNF252), non-coding RNA.
ILMN_1665291	-1.15466	1.09443	Homo sapiens negative regulator of ubiquitin-like proteins 1 (NUB1), mRNA.
ILMN_1658144	-1.12939	1.09443	Homo sapiens thyroid hormone receptor interactor 11 (TRIP11), mRNA.
ILMN_1798061	-1.14478	1.09443	Homo sapiens zinc finger, FYVE domain containing 26 (ZFYVE26), mRNA.
ILMN_1754921	-1.1453	1.09443	Homo sapiens family with sequence similarity 43, member B (FAM43B), mRNA.
ILMN_1771039	-1.14046	1.09443	Homo sapiens G-2 and S-phase expressed 1 (GTSE1), mRNA.
ILMN_1687922	-1.14666	1.09443	Homo sapiens retinitis pigmentosa 9 (autosomal dominant) (RP9), mRNA.
ILMN_1808587	-1.18671	1.09443	Homo sapiens zinc finger homeobox 3 (ZFHX3), transcript variant A, mRNA.
ILMN_1748884	-1.18273	1.09443	Homo sapiens transducer of ERBB2, 2 (TOB2), mRNA.
ILMN_1694731	-1.12636	1.09443	Homo sapiens chloride channel 7 (CLCN7), mRNA.
ILMN_2350122	-1.13841	1.09443	Homo sapiens tripartite motif-containing 13 (TRIM13), transcript variant 4, mRNA.
ILMN_3210304	-1.16532	1.09443	PREDICTED: Homo sapiens misc_RNA (LOC100131139), miscRNA.
ILMN_1694671	-1.13855	1.09443	Homo sapiens zinc finger, AN1-type domain 2A (ZFAND2A), mRNA.
ILMN_2139052	-1.29649	1.09443	Homo sapiens zinc finger with KRAB and SCAN domains 1 (ZKSCAN1), mRNA.
ILMN_1661888	-1.23086	1.09443	Homo sapiens myocyte enhancer factor 2A (MEF2A), mRNA.
ILMN_1756631	-1.18928	1.09443	Homo sapiens zinc finger protein 526 (ZNF526), mRNA.
ILMN_1690125	-1.14224	1.09443	Homo sapiens PDZ and LIM domain 7 (enigma) (PDLIM7), transcript variant 4, mRNA.
ILMN_1676406	-1.16211	1.09443	Homo sapiens cytosolic thiouridylase subunit 2 homolog (S. pombe) (CTU2), transcript variant 2, mRNA.
ILMN_3248654	-1.13781	1.09443	PREDICTED: Homo sapiens similar to hCG1640620 (LOC100133430), mRNA.
ILMN_3306028	-1.19768	1.09443	PREDICTED: Homo sapiens hypothetical LOC730183 (LOC730183), mRNA.
ILMN_1751958	-1.12216	1.09443	Homo sapiens NOL1/NOP2/Sun domain family, member 5 (NSUN5), transcript variant 1, mRNA.
ILMN_1882112	-1.13022	1.09443	BX101252 NCI_CGAP_Lu24 Homo sapiens cDNA clone IMAGp998I115625, mRNA sequence
ILMN_3176403	-1.13216	1.09443	PREDICTED: Homo sapiens misc_RNA (FTHL16), miscRNA.
ILMN_2337955	-1.1657	1.09443	Homo sapiens zinc finger, matrin type 5 (ZMAT5), transcript variant 1, mRNA.
ILMN_1776105	-1.18769	1.09443	Homo sapiens phosphoserine phosphatase (PSPH), mRNA.
ILMN_1749838	-1.18329	1.09443	Homo sapiens myeloid zinc finger 1 (MZF1), transcript variant 2, mRNA.
ILMN_1783735	-1.18407	1.09443	PREDICTED: Homo sapiens hypothetical protein LOC649639 (LOC649639), mRNA.
ILMN_1761010	-1.11022	1.09443	Homo sapiens propionyl Coenzyme A carboxylase, beta polypeptide (PCCB), nuclear gene encoding mitochondrial protein, mRNA.
ILMN_1770044	-1.1226	1.09443	Homo sapiens cholinergic receptor, nicotinic, alpha 5 (CHRNA5), mRNA.
ILMN_1705447	-1.14698	1.09443	Homo sapiens AFG3 ATPase family gene 3-like 1 (yeast) (AFG3L1), transcript variant 2, mRNA.
ILMN_1733807	-1.18011	1.09443	Homo sapiens insulin-like growth factor 2 mRNA binding protein 1 (IGF2BP1), transcript variant 1, mRNA.
ILMN_3238560	-1.16332	1.09443	Homo sapiens interferon, alpha-inducible protein 27-like 2 (IFI27L2), mRNA.
ILMN_2316918	-1.10809	1.09443	Homo sapiens pantothenate kinase 1 (PANK1), transcript variant gamma, mRNA.
ILMN_1720267	-1.11418	1.09443	Homo sapiens threonyl-tRNA synthetase-like 2 (TARSL2), mRNA.
ILMN_1911115	-1.13968	1.09443	AGENCOURT_6796899 NIH_MGC_85 Homo sapiens cDNA clone IMAGE:5787825 5, mRNA sequence
ILMN_1688295	-1.12561	1.09443	Homo sapiens zinc finger protein 219 (ZNF219), mRNA.
ILMN_1771627	-1.11092	1.09443	Homo sapiens zinc finger, MIZ-type containing 1 (ZMIZ1), mRNA.
ILMN_1779648	-1.1645	1.09443	Homo sapiens histone cluster 3, H2a (HIST3H2A), mRNA.
ILMN_1751753	-1.16484	1.09443	Homo sapiens isocitrate dehydrogenase 2 (NADP+), mitochondrial (IDH2), nuclear gene encoding mitochondrial protein, mRNA.
ILMN_2339284	-1.11881	1.09443	Homo sapiens chromodomain helicase DNA binding protein 2 (CHD2), transcript variant 2, mRNA.
ILMN_1750368	-1.1554	1.09443	PREDICTED: Homo sapiens hypothetical protein LOC642945, transcript variant 1 (LOC642946), mRNA.
ILMN_1718070	-1.11868	1.09443	Homo sapiens caspase 9, apoptosis-related cysteine peptidase (CASP9), transcript variant beta, mRNA.
ILMN_1718769	-1.15717	1.09443	Homo sapiens intersectin 1 (SH3 domain protein) (ITSN1), transcript variant 2, mRNA.
ILMN_1754969	-1.14096	1.09443	Homo sapiens LIM and cysteine-rich domains 1 (LMCD1), mRNA.
ILMN_1684197	-1.18493	1.09443	Homo sapiens G patch domain and KOW motifs (GPKOW), mRNA.
ILMN_2156953	-1.15636	1.09443	Homo sapiens zinc finger, AN1-type domain 6 (ZFAND6), mRNA.
ILMN_1796912	-1.11134	1.09443	Homo sapiens Rho guanine nucleotide exchange factor (GEF) 7 (ARHGEF7), transcript variant 1, mRNA.
ILMN_1724009	-1.11362	1.09443	Homo sapiens SET domain containing 6 (SETD6), mRNA.
ILMN_1745988	-1.14009	1.09443	Homo sapiens nudix (nucleoside diphosphate linked moiety X)-type motif 12 (NUDT12), mRNA.
ILMN_2357386	-1.12678	1.09443	Homo sapiens fukutin (FKTN), transcript variant 2, mRNA.
ILMN_1737254	-1.25297	1.09443	Homo sapiens ubiquitin specific peptidase 1 (USP1), transcript variant 1, mRNA.
ILMN_1663351	-1.14753	1.09443	Homo sapiens solute carrier family 2 (facilitated glucose transporter), member 10 (SLC2A10), mRNA.
ILMN_1788416	-1.10321	1.09443	Homo sapiens family with sequence similarity 108, member C1 (FAM108C1), mRNA.
ILMN_1720233	-1.14526	1.09443	Homo sapiens coiled-coil domain containing 49 (CCDC49), mRNA.
ILMN_1763989	-1.155	1.09443	Homo sapiens SEC63 homolog (S. cerevisiae) (SEC63), mRNA.
ILMN_1786944	-1.15032	1.09443	PREDICTED: Homo sapiens hypothetical protein LOC651546 (LOC651546), mRNA.
ILMN_1805064	-1.14735	1.09443	Homo sapiens small Cajal body-specific RNA 9 (SCARNA9), guide RNA.
ILMN_1813191	-1.14719	1.09443	PREDICTED: Homo sapiens similar to Beta-glucuronidase precursor (LOC653080), misc RNA.
ILMN_1748258	-1.12688	1.09443	Homo sapiens lines homolog 1 (Drosophila) (LINS1), transcript variant 3, mRNA.
ILMN_1794490	-1.12359	1.09443	Homo sapiens hypothetical protein FLJ10781 (FLJ10781), mRNA.
ILMN_1652913	-1.21911	1.09443	Homo sapiens enhancer of zeste homolog 2 (Drosophila) (EZH2), transcript variant 1, mRNA.
ILMN_2217630	-1.13907	1.09443	Homo sapiens cyclin-dependent kinase-like 3 (CDKL3), mRNA.
ILMN_2094776	-1.1425	1.09443	Homo sapiens cyclin L1 (CCNL1), mRNA.
ILMN_1797728	-1.1763	1.09443	Homo sapiens 3-hydroxy-3-methylglutaryl-Coenzyme A synthase 1 (soluble) (HMGCS1), transcript variant 2, mRNA.
ILMN_1781536	-1.1861	1.09443	Homo sapiens fumarylacetoacetate hydrolase (fumarylacetoacetase) (FAH), mRNA.
ILMN_1754489	-1.11898	1.09443	Homo sapiens F-box and leucine-rich repeat protein 20 (FBXL20), mRNA.
ILMN_1790529	-1.18109	1.09443	Homo sapiens lumican (LUM), mRNA.
ILMN_3235006	-1.147	1.09443	PREDICTED: Homo sapiens misc_RNA (LOC728105), miscRNA.
ILMN_1714623	-1.12499	1.09443	Homo sapiens translocase of outer mitochondrial membrane 22 homolog (yeast) (TOMM22), nuclear gene encoding mitochondrial protein, mRNA.
ILMN_1761828	-1.16046	1.09443	Homo sapiens E2F transcription factor 4, p107/p130-binding (E2F4), mRNA.
ILMN_1783424	-1.11326	1.09443	Homo sapiens pumilio homolog 1 (Drosophila) (PUM1), transcript variant 2, mRNA.
ILMN_2264625	-1.12726	1.09443	Homo sapiens Nipped-B homolog (Drosophila) (NIPBL), transcript variant A, mRNA.
ILMN_1679339	-1.1352	1.09443	Homo sapiens chromosome 3 open reading frame 62 (C3orf62), mRNA.
ILMN_2236800	-1.14478	1.09443	Homo sapiens SON DNA binding protein (SON), transcript variant b, mRNA.
ILMN_2059535	-1.14808	1.09443	Homo sapiens protein phosphatase 1F (PP2C domain containing) (PPM1F), mRNA.
ILMN_1704195	-1.11349	1.09443	Homo sapiens fucokinase (FUK), mRNA.
ILMN_1705442	-1.14131	1.09443	Homo sapiens CKLF-like MARVEL transmembrane domain containing 3 (CMTM3), transcript variant 1, mRNA.
ILMN_1886595	-1.12928	1.09443	DKFZp686H1820_r1 686 (synonym: hlcc3) Homo sapiens cDNA clone DKFZp686H1820 5, mRNA sequence
ILMN_1754130	-1.19771	1.09443	Homo sapiens tripartite motif-containing 52 (TRIM52), mRNA.
ILMN_2072598	-1.14737	1.09443	Homo sapiens hypothetical LOC401357 (LOC401357), mRNA.
ILMN_3248676	-1.19055	1.09443	Homo sapiens COBW domain containing 3 (CBWD3), mRNA.
ILMN_1791002	-1.13845	1.09443	Homo sapiens S-phase kinase-associated protein 2 (p45) (SKP2), transcript variant 1, mRNA.
ILMN_1713156	-1.18108	1.09443	Homo sapiens male-specific lethal 3-like 1 (Drosophila) (MSL3L1), transcript variant 1, mRNA.
ILMN_1684306	-1.15291	1.09443	Homo sapiens S100 calcium binding protein A4 (S100A4), transcript variant 2, mRNA.
ILMN_1723418	-1.1392	1.09443	Homo sapiens carboxyl ester lipase (bile salt-stimulated lipase) (CEL), mRNA.
ILMN_1667306	-1.16427	1.09443	Homo sapiens RAN binding protein 10 (RANBP10), mRNA.
ILMN_1788223	-1.12344	1.09443	Homo sapiens radial spoke 3 homolog (Chlamydomonas) (RSPH3), mRNA.
ILMN_1740010	-1.14175	1.09443	Homo sapiens pecanex homolog (Drosophila) (PCNX), mRNA.
ILMN_1791896	-1.12879	1.09443	Homo sapiens estrogen receptor binding site associated, antigen, 9 (EBAG9), transcript variant 2, mRNA.
ILMN_1815874	-1.14084	1.09443	Homo sapiens N-acetylneuraminic acid synthase (sialic acid synthase) (NANS), mRNA.
ILMN_1797594	-1.22341	1.09443	Homo sapiens nuclear factor of activated T-cells 5, tonicity-responsive (NFAT5), transcript variant 5, mRNA.
ILMN_1782753	-1.16221	1.09443	PREDICTED: Homo sapiens misc_RNA (LOC153684), miscRNA.
ILMN_1792669	-1.1368	1.09443	Homo sapiens holocarboxylase synthetase (biotin-(proprionyl-Coenzyme A-carboxylase (ATP-hydrolysing)) ligase) (HLCS), mRNA.
ILMN_1721204	-1.16929	1.09443	PREDICTED: Homo sapiens colony stimulating factor 2 receptor, alpha, low-affinity (granulocyte-macrophage) (CSF2RA), mRNA.
ILMN_1743103	-1.1245	1.09443	Homo sapiens SH3 and PX domains 2A (SH3PXD2A), mRNA.
ILMN_1795835	-1.13854	1.09443	PREDICTED: Homo sapiens hypothetical protein LOC338758 (LOC338758), mRNA.
ILMN_1772155	-1.11714	1.09443	Homo sapiens zinc finger protein 536 (ZNF536), mRNA.
ILMN_1665887	-1.09631	1.09443	Homo sapiens WD repeat domain 61 (WDR61), mRNA.
ILMN_1773390	-1.17198	1.09443	PREDICTED: Homo sapiens hypothetical protein LOC641996 (LOC641996), mRNA.
ILMN_2331197	-1.11367	1.09443	Homo sapiens chromosome 21 open reading frame 66 (C21orf66), transcript variant 1, mRNA.
ILMN_1667068	-1.13419	1.09443	Homo sapiens zinc finger CCCH-type, antiviral 1 (ZC3HAV1), transcript variant 1, mRNA.
ILMN_3285206	-1.15371	1.09443	PREDICTED: Homo sapiens hypothetical protein LOC154860 (LOC154860), mRNA.
ILMN_2393994	-1.10865	1.09443	Homo sapiens centrosome and spindle pole associated protein 1 (CSPP1), transcript variant 2, mRNA.
ILMN_1712386	-1.17029	1.09443	Homo sapiens chromosome 21 open reading frame 45 (C21orf45), mRNA.
ILMN_2078547	-1.17806	1.09443	Homo sapiens hypothetical protein HSPC268 (HSPC268), mRNA.
ILMN_2399627	-1.15232	1.09443	Homo sapiens adaptor-related protein complex 1, gamma 1 subunit (AP1G1), transcript variant 2, mRNA.
[truncated: 446 more rows]
