# Supplementary material for: A Multi-Omics Analysis of Recombinant Protein Production in Hek293 Cells
Source: PLoS One. 2012 Aug 24;7(8):e43394. doi: 10.1371/journal.pone.0043394 (PMC3427347; doi:10.1371/journal.pone.0043394)
Supplement: Table S5 — Complete list of biofunctions and canonical pathways identified using Ingenuity pathway analysis (IPA). (XLSX) [file pone.0043394.s005.xlsx]

## Sheet: Sheet1
Biofunctions	p-value range
Cellular Function and Maintenance	1.49E-05-1.38E-02
Free Radical Scavenging	2.59E-05-1.24E-02
Ophthalmic Disease	2.59E-05-2.59E-05
Small Molecule Biochemistry	4.51E-05-1.38E-02
Cellular Compromise	4.68E-05-6.38E-03
Hepatic System Disease	4.93E-05-7.91E-03
Post-Translational Modification	6.31E-05-8.81E-03
Immunological Disease	7.48E-05-1.66E-03
Cell-To-Cell Signaling and Interaction	8.05E-05-1.32E-02
Tissue Development	8.05E-05-1.32E-02
Respiratory Disease	8.61E-05-4.18E-04
Protein Folding	1.3E-04-1.3E-04
Embryonic Development	1.3E-04-1.32E-02
Cardiovascular Disease	1.48E-04-6.23E-03
Inflammatory Disease	1.48E-04-9.2E-03
Hair and Skin Development and Function	1.87E-04-1.24E-02
Drug Metabolism	2.47E-04-1.32E-02
Connective Tissue Disorders	2.64E-04-9.2E-03
Developmental Disorder	2.64E-04-1.14E-02
Metabolic Disease	2.64E-04-7.91E-03
Carbohydrate Metabolism	2.9E-04-1.24E-02
Lipid Metabolism	2.9E-04-1.32E-02
Nucleic Acid Metabolism	2.9E-04-9.97E-03
Cell Morphology	3.41E-04-1.38E-02
Molecular Transport	8.9E-04-1.32E-02
Cell Signaling	1.27E-03-3.57E-03
Endocrine System Disorders	1.66E-03-1.14E-02
Tumor Morphology	1.92E-03-1.08E-02
DNA Replication, Recombination, and Repair	2.18E-03-1.38E-02
Cardiovascular System Development and Function	2.47E-03-1.32E-02
Organismal Development	2.47E-03-1.32E-02
Connective Tissue Development and Function	2.57E-03-1.24E-02
Hematological System Development and Function	2.62E-03-1.22E-02
Hematopoiesis	2.62E-03-1.22E-02
Lymphoid Tissue Structure and Development	2.62E-03-1.22E-02
Skeletal and Muscular System Development and Function	2.62E-03-1.24E-02
Protein Synthesis	2.87E-03-1.14E-02
Nervous System Development and Function	2.94E-03-1.14E-02
Amino Acid Metabolism	6.12E-03-7.91E-03
Endocrine System Development and Function	6.12E-03-1.38E-02
Energy Production	6.12E-03-9.97E-03
Immune Cell Trafficking	6.12E-03-6.12E-03
Inflammatory Response	6.12E-03-6.12E-03
Vitamin and Mineral Metabolism	6.12E-03-7.78E-03
Digestive System Development and Function	7.91E-03-7.91E-03
Organ Development	7.91E-03-1.14E-02
Tissue Morphology	8.52E-03-1.14E-02
Organismal Functions	1.08E-02-1.08E-02
Renal and Urological System Development and Function	1.14E-02-1.14E-02
Respiratory System Development and Function	1.14E-02-1.14E-02
Canonical Pathways	p-value
Germ Cell-Sertoli Cell Junction Signaling	1.65959e-05
Sertoli Cell-Sertoli Cell Junction Signaling	0.000331131
Nicotinate and Nicotinamide Metabolism	0.000338844
Fcγ Receptor-mediated Phagocytosis in Macrophages and Monocytes	0.000977237
Xenobiotic Metabolism Signaling	0.00223872
PPAR Signaling	0.00251189
Cell Cycle: G2/M DNA Damage Checkpoint Regulation	0.00380189
Leukocyte Extravasation Signaling	0.00380189
Glycolysis/Gluconeogenesis	0.0042658
Purine Metabolism	0.00588844
Valine, Leucine and Isoleucine Degradation	0.00588844
Pantothenate and CoA Biosynthesis	0.00645654
Aminoacyl-tRNA Biosynthesis	0.00707946
14-3-3-mediated Signaling	0.0074131
Mechanisms of Viral Exit from Host Cells	0.0074131
RhoA Signaling	0.0074131
Tryptophan Metabolism	0.0074131
Glucocorticoid Receptor Signaling	0.00758578
Methane Metabolism	0.00776247
Caveolar-mediated Endocytosis Signaling	0.00912011
Small Cell Lung Cancer Signaling	0.00912011
Citrate Cycle	0.00977237
Parkinson's Signaling	0.0104713
Butanoate Metabolism	0.0107152
Glycerophospholipid Metabolism	0.0114815
Virus Entry via Endocytic Pathways	0.0114815
Inositol Phosphate Metabolism	0.011749
Mitochondrial Dysfunction	0.0134896
Gap Junction Signaling	0.0138038
Lysine Degradation	0.0138038
Fructose and Mannose Metabolism	0.0138038
Agrin Interactions at Neuromuscular Junction	0.0141254
NRF2-mediated Oxidative Stress Response	0.0151356
β-alanine Metabolism	0.0162181
Urea Cycle and Metabolism of Amino Groups	0.0169824
Neuregulin Signaling	0.017378
Hypoxia Signaling in the Cardiovascular System	0.0199526
Arginine and Proline Metabolism	0.0199526
TNFR1 Signaling	0.020893
Reelin Signaling in Neurons	0.0213796
HGF Signaling	0.0281838
Gα12/13 Signaling	0.0295121
Lipid Antigen Presentation by CD1	0.0301995
Chondroitin Sulfate Biosynthesis	0.030903
Mitotic Roles of Polo-Like Kinase	0.030903
Hepatic Cholestasis	0.0323594
Biosynthesis of Steroids	0.0338844
CD27 Signaling in Lymphocytes	0.0346737
Pyruvate Metabolism	0.0380189
Actin Cytoskeleton Signaling	0.0416869
SAPK/JNK Signaling	0.0467735
Apoptosis Signaling	0.0467735
April Mediated Signaling	0.047863
Aryl Hydrocarbon Receptor Signaling	0.047863
